# Supplementary material for: Can new urbanization and ecological environment achieve synergistic development? Empirical evidence from 63 counties in Zhejiang, China
Source: PLoS One. 2023 Sep 21;18(9):e0291867. doi: 10.1371/journal.pone.0291867 (PMC10513260; doi:10.1371/journal.pone.0291867)
Supplement: S1 Data — (XLSX) [file pone.0291867.s001.xlsx]

## Sheet: Sheet1
Combination code	Code	Area	Year	Green Economic Efficiency Value 0914	Ecological welfare performance value 0914	Coupling degree 0914	Coupling coordination Degree 0914	T0914 value
A002000	A00	Hangzhou city district	2000	0.297845	0.172394	0.963757	0.476023	0.235119
A002001	A00	Hangzhou city district	2001	0.236543	0.100304	0.914558	0.39247	0.168423
A002002	A00	Hangzhou city district	2002	0.222016	0.102329	0.929424	0.388236	0.162172
A002003	A00	Hangzhou city district	2003	0.221458	0.106005	0.935786	0.39143	0.163731
A002004	A00	Hangzhou city district	2004	0.233633	0.109425	0.932154	0.399864	0.171529
A002005	A00	Hangzhou city district	2005	0.239243	0.112814	0.933294	0.405322	0.176028
A002006	A00	Hangzhou city district	2006	0.248731	0.129507	0.949022	0.423649	0.189119
A002007	A00	Hangzhou city district	2007	0.267904	0.128808	0.936516	0.431003	0.198356
A002008	A00	Hangzhou city district	2008	0.297346	0.136149	0.928291	0.448559	0.216748
A002009	A00	Hangzhou city district	2009	0.298362	0.138885	0.931113	0.45118	0.218623
A002010	A00	Hangzhou city district	2010	0.325085	0.149414	0.928943	0.469458	0.23725
A002011	A00	Hangzhou city district	2011	1	0.16028	0.690092	0.632732	0.58014
A002012	A00	Hangzhou city district	2012	0.352644	0.150014	0.915149	0.479587	0.251329
A002013	A00	Hangzhou city district	2013	0.402049	0.161979	0.904895	0.505166	0.282014
A002014	A00	Hangzhou city district	2014	0.407036	0.136607	0.867499	0.485597	0.271821
A002015	A00	Hangzhou city district	2015	0.46756	0.158761	0.870009	0.52197	0.313161
A002016	A00	Hangzhou city district	2016	0.569781	0.201266	0.878392	0.581928	0.385523
A002017	A00	Hangzhou city district	2017	0.612515	0.194859	0.855803	0.587772	0.403687
A002018	A00	Hangzhou city district	2018	0.682274	0.229903	0.868365	0.629326	0.456089
A002019	A00	Hangzhou city district	2019	1	0.264832	0.813734	0.717369	0.632416
A012000	A01	Jiande City	2000	0.261137	0.209262	0.993901	0.483493	0.2352
A012001	A01	Jiande City	2001	0.269762	0.224294	0.995756	0.495964	0.247028
A012002	A01	Jiande City	2002	0.234269	0.168061	0.986367	0.445446	0.201165
A012003	A01	Jiande City	2003	0.210637	0.150156	0.98585	0.421716	0.180397
A012004	A01	Jiande City	2004	0.191055	0.144149	0.990161	0.407373	0.167602
A012005	A01	Jiande City	2005	0.167706	0.143768	0.997043	0.394051	0.155737
A012006	A01	Jiande City	2006	0.170118	0.14962	0.997943	0.399425	0.159869
A012007	A01	Jiande City	2007	0.178199	0.156537	0.997904	0.408677	0.167368
A012008	A01	Jiande City	2008	0.193992	0.147737	0.990797	0.411451	0.170864
A012009	A01	Jiande City	2009	0.184795	0.158541	0.997072	0.413721	0.171668
A012010	A01	Jiande City	2010	0.199982	0.158543	0.993298	0.421973	0.179263
A012011	A01	Jiande City	2011	0.225747	0.157755	0.984159	0.434412	0.191751
A012012	A01	Jiande City	2012	0.238521	0.164159	0.982801	0.444833	0.20134
A012013	A01	Jiande City	2013	0.247537	0.171694	0.983499	0.454045	0.209616
A012014	A01	Jiande City	2014	0.258448	0.177529	0.982624	0.462818	0.217988
A012015	A01	Jiande City	2015	0.259506	0.166946	0.976161	0.456227	0.213226
A012016	A01	Jiande City	2016	0.288719	0.211059	0.987853	0.496844	0.249889
A012017	A01	Jiande City	2017	0.364201	0.194233	0.952556	0.515723	0.279217
A012018	A01	Jiande City	2018	0.378062	0.272227	0.986667	0.566401	0.325145
A012019	A01	Jiande City	2019	0.348717	0.250721	0.986547	0.543771	0.299719
A022000	A02	Tonglu county	2000	0.358846	0.126628	0.878179	0.4617	0.242737
A022001	A02	Tonglu county	2001	0.362295	0.138394	0.894441	0.4732	0.250344
A022002	A02	Tonglu county	2002	0.287684	0.114144	0.901934	0.425689	0.200914
A022003	A02	Tonglu county	2003	0.249912	0.104185	0.911389	0.401696	0.177048
A022004	A02	Tonglu county	2004	0.219877	0.0922525	0.912587	0.377389	0.156065
A022005	A02	Tonglu county	2005	0.18656	0.0807006	0.918212	0.350287	0.13363
A022006	A02	Tonglu county	2006	0.191273	0.0712296	0.889311	0.341648	0.131251
A022007	A02	Tonglu county	2007	0.202663	0.0759717	0.890652	0.352255	0.139318
A022008	A02	Tonglu county	2008	0.222773	0.0766698	0.87289	0.361511	0.149721
A022009	A02	Tonglu county	2009	0.204596	0.0778873	0.893757	0.355296	0.141242
A022010	A02	Tonglu county	2010	0.207821	0.0788574	0.893102	0.357794	0.143339
A022011	A02	Tonglu county	2011	0.261491	0.0866628	0.864776	0.387992	0.174077
A022012	A02	Tonglu county	2012	0.285907	0.0914047	0.856892	0.402067	0.188656
A022013	A02	Tonglu county	2013	0.291446	0.0967408	0.865113	0.409772	0.194094
A022014	A02	Tonglu county	2014	0.32844	0.100111	0.846246	0.425829	0.214276
A022015	A02	Tonglu county	2015	0.391776	0.111061	0.829664	0.45672	0.251419
A022016	A02	Tonglu county	2016	0.399513	0.128517	0.858258	0.476018	0.264015
A022017	A02	Tonglu county	2017	0.384184	0.135169	0.877557	0.477369	0.259676
A022018	A02	Tonglu county	2018	0.386218	0.157909	0.907715	0.496947	0.272064
A022019	A02	Tonglu county	2019	0.37154	0.189104	0.945575	0.514845	0.280322
A032000	A03	Chun 'an County	2000	0.244836	0.0961178	0.899858	0.39167	0.170477
A032001	A03	Chun 'an County	2001	0.266309	0.106355	0.903201	0.410238	0.186332
A032002	A03	Chun 'an County	2002	0.271588	0.118001	0.919012	0.423106	0.194795
A032003	A03	Chun 'an County	2003	0.274435	0.177202	0.97655	0.469599	0.225818
A032004	A03	Chun 'an County	2004	0.271659	0.13232	0.938633	0.435424	0.201989
A032005	A03	Chun 'an County	2005	0.218857	0.114673	0.949961	0.398021	0.166765
A032006	A03	Chun 'an County	2006	0.206455	0.118792	0.962993	0.395734	0.162624
A032007	A03	Chun 'an County	2007	0.206915	0.110781	0.953119	0.389102	0.158848
A032008	A03	Chun 'an County	2008	0.221294	0.111092	0.943439	0.395971	0.166193
A032009	A03	Chun 'an County	2009	0.223527	0.116423	0.949073	0.401645	0.169975
A032010	A03	Chun 'an County	2010	0.240635	0.112917	0.932471	0.406003	0.176776
A032011	A03	Chun 'an County	2011	0.298663	0.114286	0.89479	0.429827	0.206475
A032012	A03	Chun 'an County	2012	0.306981	0.122519	0.903076	0.440381	0.21475
A032013	A03	Chun 'an County	2013	0.299178	0.128703	0.917204	0.442975	0.21394
A032014	A03	Chun 'an County	2014	0.301966	0.14085	0.93146	0.454128	0.221408
A032015	A03	Chun 'an County	2015	0.299342	0.124353	0.910728	0.439244	0.211847
A032016	A03	Chun 'an County	2016	0.330009	0.196083	0.967055	0.504361	0.263046
A032017	A03	Chun 'an County	2017	0.315906	0.214843	0.981704	0.510411	0.265375
A032018	A03	Chun 'an County	2018	0.300179	0.209148	0.983899	0.500563	0.254663
A032019	A03	Chun 'an County	2019	0.319556	0.188822	0.966369	0.495621	0.254189
B002000	B00	Ningbo city district	2000	0.2422	0.177936	0.988233	0.455627	0.210068
B002001	B00	Ningbo city district	2001	0.271847	0.180345	0.979313	0.470552	0.226096
B002002	B00	Ningbo city district	2002	0.266719	0.114892	0.917448	0.418395	0.190806
B002003	B00	Ningbo city district	2003	0.240036	0.127377	0.95183	0.41816	0.183707
B002004	B00	Ningbo city district	2004	0.245034	0.129381	0.951097	0.421963	0.187207
B002005	B00	Ningbo city district	2005	0.228459	0.138689	0.969647	0.421903	0.183574
B002006	B00	Ningbo city district	2006	0.227297	0.0968358	0.915423	0.385174	0.162066
B002007	B00	Ningbo city district	2007	0.247261	0.103213	0.911632	0.39969	0.175237
B002008	B00	Ningbo city district	2008	0.279355	0.100185	0.88156	0.409015	0.18977
B002009	B00	Ningbo city district	2009	0.248854	0.106698	0.916595	0.403669	0.177776
B002010	B00	Ningbo city district	2010	0.327233	0.110292	0.868416	0.435864	0.218763
B002011	B00	Ningbo city district	2011	0.34508	0.0946093	0.821884	0.425073	0.219845
B002012	B00	Ningbo city district	2012	0.386369	0.113227	0.837312	0.457339	0.249798
B002013	B00	Ningbo city district	2013	0.410045	0.117827	0.832798	0.468834	0.263936
B002014	B00	Ningbo city district	2014	0.406623	0.115895	0.830916	0.465923	0.261259
B002015	B00	Ningbo city district	2015	0.428091	0.113179	0.813332	0.469165	0.270635
B002016	B00	Ningbo city district	2016	0.491347	0.115969	0.786106	0.488577	0.303658
B002017	B00	Ningbo city district	2017	0.514646	0.120598	0.784356	0.499128	0.317622
B002018	B00	Ningbo city district	2018	0.509853	0.125298	0.795879	0.502744	0.317576
B002019	B00	Ningbo city district	2019	0.587699	0.148618	0.802746	0.543634	0.368159
B012000	B01	Yuyao City	2000	0.442198	0.107002	0.792143	0.466393	0.2746
B012001	B01	Yuyao City	2001	0.409812	0.0882906	0.763766	0.436139	0.249051
B012002	B01	Yuyao City	2002	0.28827	0.0689466	0.789322	0.375473	0.178608
B012003	B01	Yuyao City	2003	0.263619	0.0667046	0.802892	0.364152	0.165162
B012004	B01	Yuyao City	2004	0.239522	0.0827148	0.873613	0.375174	0.161118
B012005	B01	Yuyao City	2005	0.224757	0.0853405	0.893236	0.372149	0.155049
B012006	B01	Yuyao City	2006	0.240936	0.0749903	0.850938	0.366629	0.157963
B012007	B01	Yuyao City	2007	0.242605	0.0803497	0.86463	0.373655	0.161477
B012008	B01	Yuyao City	2008	0.289018	0.0848005	0.837589	0.395668	0.186909
B012009	B01	Yuyao City	2009	0.273576	0.0800133	0.836856	0.384645	0.176795
B012010	B01	Yuyao City	2010	0.301375	0.0767705	0.804492	0.39001	0.189073
B012011	B01	Yuyao City	2011	0.327352	0.0815778	0.799236	0.404247	0.204465
B012012	B01	Yuyao City	2012	0.338957	0.0849465	0.800586	0.411929	0.211952
B012013	B01	Yuyao City	2013	0.338697	0.0838329	0.797601	0.410494	0.211265
B012014	B01	Yuyao City	2014	0.393368	0.0894124	0.776925	0.433061	0.24139
B012015	B01	Yuyao City	2015	0.380162	0.0942482	0.797989	0.435071	0.237205
B012016	B01	Yuyao City	2016	0.580765	0.221517	0.894142	0.598896	0.401141
B012017	B01	Yuyao City	2017	0.433743	0.117322	0.818715	0.474955	0.275532
B012018	B01	Yuyao City	2018	0.398939	0.114218	0.831956	0.46202	0.256579
B012019	B01	Yuyao City	2019	0.457147	0.132935	0.835536	0.496505	0.295041
B022000	B02	Cixi City	2000	0.319765	0.10038	0.852845	0.423272	0.210072
B022001	B02	Cixi City	2001	0.35572	0.106142	0.841426	0.440808	0.230931
B022002	B02	Cixi City	2002	0.256385	0.100543	0.899647	0.400693	0.178464
B022003	B02	Cixi City	2003	0.220739	0.0906213	0.908493	0.376077	0.15568
B022004	B02	Cixi City	2004	0.215848	0.0948209	0.920997	0.378236	0.155335
B022005	B02	Cixi City	2005	0.215356	0.0988688	0.928747	0.381992	0.157113
B022006	B02	Cixi City	2006	0.229811	0.101651	0.922227	0.39095	0.165731
B022007	B02	Cixi City	2007	0.255338	0.113613	0.923279	0.412701	0.184475
B022008	B02	Cixi City	2008	0.283309	0.112166	0.901512	0.422211	0.197737
B022009	B02	Cixi City	2009	0.247631	0.105466	0.915366	0.402003	0.176548
B022010	B02	Cixi City	2010	0.485434	0.118262	0.793779	0.48949	0.301848
B022011	B02	Cixi City	2011	1	0.122381	0.623372	0.591464	0.561191
B022012	B02	Cixi City	2012	0.360583	0.113104	0.852667	0.449387	0.236844
B022013	B02	Cixi City	2013	0.37975	0.122621	0.859086	0.464532	0.251185
B022014	B02	Cixi City	2014	0.419938	0.128007	0.846257	0.481509	0.273972
B022015	B02	Cixi City	2015	0.435731	0.134237	0.848642	0.491782	0.284984
B022016	B02	Cixi City	2016	0.509247	0.166256	0.861501	0.539419	0.337752
B022017	B02	Cixi City	2017	0.663481	0.197956	0.841405	0.602004	0.430718
B022018	B02	Cixi City	2018	0.56665	0.190595	0.867974	0.573267	0.378623
B022019	B02	Cixi City	2019	1	0.253728	0.803547	0.709728	0.626864
B032000	B03	Xiangshan county	2000	0.417368	0.182794	0.920454	0.525558	0.300081
B032001	B03	Xiangshan county	2001	0.427397	0.179715	0.912996	0.526446	0.303556
B032002	B03	Xiangshan county	2002	0.369419	0.114977	0.850931	0.453975	0.242198
B032003	B03	Xiangshan county	2003	0.341528	0.131997	0.896773	0.460784	0.236762
B032004	B03	Xiangshan county	2004	0.312479	0.120802	0.896824	0.440781	0.21664
B032005	B03	Xiangshan county	2005	0.287937	0.119864	0.911118	0.431019	0.2039
B032006	B03	Xiangshan county	2006	0.243927	0.0986244	0.905579	0.393832	0.171276
B032007	B03	Xiangshan county	2007	0.260806	0.0928988	0.880143	0.394532	0.176852
B032008	B03	Xiangshan county	2008	0.277113	0.0853669	0.848632	0.392181	0.18124
B032009	B03	Xiangshan county	2009	0.294801	0.0842632	0.831574	0.397001	0.189532
B032010	B03	Xiangshan county	2010	0.17197	0.0705057	0.908239	0.331833	0.121238
B032011	B03	Xiangshan county	2011	0.314166	0.0845863	0.817629	0.403752	0.199376
B032012	B03	Xiangshan county	2012	0.32384	0.0855265	0.81308	0.407951	0.204683
B032013	B03	Xiangshan county	2013	0.329244	0.0897835	0.820625	0.414647	0.209514
B032014	B03	Xiangshan county	2014	0.336861	0.0941902	0.826475	0.42205	0.215525
B032015	B03	Xiangshan county	2015	0.364247	0.0963971	0.813569	0.432877	0.230322
B032016	B03	Xiangshan county	2016	0.411224	0.123901	0.84363	0.475104	0.267563
B032017	B03	Xiangshan county	2017	0.440765	0.121203	0.822582	0.480762	0.280984
B032018	B03	Xiangshan county	2018	0.469738	0.123373	0.811768	0.490647	0.296555
B032019	B03	Xiangshan county	2019	0.481026	0.136209	0.829406	0.505934	0.308617
B042000	B04	Ninghai county	2000	0.320598	0.0972101	0.845064	0.420163	0.208904
B042001	B04	Ninghai county	2001	0.308824	0.105458	0.871223	0.424813	0.207141
B042002	B04	Ninghai county	2002	0.306335	0.0998077	0.861057	0.418158	0.203071
B042003	B04	Ninghai county	2003	0.276486	0.0777954	0.827933	0.382963	0.177141
B042004	B04	Ninghai county	2004	0.26319	0.0774845	0.838364	0.377895	0.170337
B042005	B04	Ninghai county	2005	0.221883	0.072677	0.862217	0.356353	0.14728
B042006	B04	Ninghai county	2006	0.222459	0.0699545	0.853229	0.353197	0.146207
B042007	B04	Ninghai county	2007	0.233173	0.0715535	0.847763	0.359399	0.152363
B042008	B04	Ninghai county	2008	0.245874	0.071865	0.836709	0.364592	0.158869
B042009	B04	Ninghai county	2009	0.248815	0.0710622	0.831389	0.364652	0.159939
B042010	B04	Ninghai county	2010	0.260724	0.0693366	0.814719	0.366679	0.16503
B042011	B04	Ninghai county	2011	0.273812	0.0700487	0.805515	0.372146	0.17193
B042012	B04	Ninghai county	2012	0.307737	0.0707389	0.77967	0.384114	0.189238
B042013	B04	Ninghai county	2013	0.315996	0.073644	0.783026	0.390575	0.19482
B042014	B04	Ninghai county	2014	0.316414	0.0737922	0.783193	0.390901	0.195103
B042015	B04	Ninghai county	2015	0.330613	0.0773944	0.78411	0.399952	0.204004
B042016	B04	Ninghai county	2016	0.352333	0.0857424	0.793516	0.416905	0.219038
B042017	B04	Ninghai county	2017	0.36244	0.0889863	0.795652	0.423779	0.225713
B042018	B04	Ninghai county	2018	0.376543	0.0868647	0.780541	0.42527	0.231704
B042019	B04	Ninghai county	2019	0.462994	0.115382	0.79924	0.48076	0.289188
C002000	C00	Wenzhou city district	2000	0.172848	0.0261218	0.675423	0.259219	0.0994851
C002001	C00	Wenzhou city district	2001	0.180049	0.0312274	0.709811	0.27383	0.105638
C002002	C00	Wenzhou city district	2002	0.184551	0.0952517	0.947704	0.364122	0.139901
C002003	C00	Wenzhou city district	2003	0.172643	0.107793	0.972895	0.369347	0.140218
C002004	C00	Wenzhou city district	2004	0.214784	0.115427	0.953659	0.396805	0.165106
C002005	C00	Wenzhou city district	2005	0.188883	0.108925	0.963283	0.37873	0.148904
C002006	C00	Wenzhou city district	2006	0.201773	0.113153	0.959591	0.388716	0.157463
C002007	C00	Wenzhou city district	2007	0.22121	0.125947	0.961613	0.408553	0.173578
C002008	C00	Wenzhou city district	2008	0.22909	0.120317	0.950309	0.407458	0.174703
C002009	C00	Wenzhou city district	2009	0.240141	0.139434	0.964162	0.427768	0.189787
C002010	C00	Wenzhou city district	2010	0.250058	0.127408	0.945738	0.422483	0.188733
C002011	C00	Wenzhou city district	2011	0.473035	0.180523	0.89425	0.540576	0.326779
C002012	C00	Wenzhou city district	2012	0.333473	0.134742	0.905455	0.460406	0.234108
C002013	C00	Wenzhou city district	2013	0.369982	0.150535	0.906784	0.485797	0.260258
C002014	C00	Wenzhou city district	2014	0.378757	0.152557	0.904847	0.490285	0.265657
C002015	C00	Wenzhou city district	2015	0.376935	0.140964	0.890168	0.480113	0.258949
C002016	C00	Wenzhou city district	2016	0.452667	0.200207	0.92221	0.548674	0.326437
C002017	C00	Wenzhou city district	2017	0.436104	0.341067	0.992495	0.621023	0.388586
C002018	C00	Wenzhou city district	2018	0.336515	1	0.868077	0.761642	0.668257
C002019	C00	Wenzhou city district	2019	0.352307	0.24367	0.983246	0.541291	0.297989
C012000	C01	Rui 'an City	2000	0.63976	0.2928	0.928212	0.65788	0.46628
C012001	C01	Rui 'an City	2001	1	0.349121	0.875926	0.768677	0.674561
C012002	C01	Rui 'an City	2002	0.318992	0.172045	0.954172	0.484012	0.245519
C012003	C01	Rui 'an City	2003	0.28274	0.06066	0.762736	0.361887	0.1717
C012004	C01	Rui 'an City	2004	0.288018	0.060465	0.757374	0.363271	0.174242
C012005	C01	Rui 'an City	2005	0.264235	0.0600119	0.776726	0.35486	0.162123
C012006	C01	Rui 'an City	2006	0.282816	0.0605212	0.762105	0.361704	0.171669
C012007	C01	Rui 'an City	2007	0.311079	0.0673452	0.764962	0.380447	0.189212
C012008	C01	Rui 'an City	2008	0.316912	0.0678527	0.762233	0.382936	0.192382
C012009	C01	Rui 'an City	2009	0.298545	0.0653172	0.767559	0.373688	0.181931
C012010	C01	Rui 'an City	2010	0.336337	0.175295	0.949171	0.492761	0.255816
C012011	C01	Rui 'an City	2011	0.316324	0.178344	0.960311	0.487358	0.247334
C012012	C01	Rui 'an City	2012	0.305008	0.18163	0.967327	0.485149	0.243319
C012013	C01	Rui 'an City	2013	0.35426	0.196373	0.958009	0.513572	0.275317
C012014	C01	Rui 'an City	2014	0.355903	0.207544	0.964713	0.521327	0.281723
C012015	C01	Rui 'an City	2015	0.339	0.268706	0.993288	0.549375	0.303853
C012016	C01	Rui 'an City	2016	1	1	1	1	1
C012017	C01	Rui 'an City	2017	0.371328	0.266954	0.986539	0.561111	0.319141
C012018	C01	Rui 'an City	2018	0.42583	0.403934	0.999652	0.644001	0.414882
C012019	C01	Rui 'an City	2019	0.406196	0.484801	0.996101	0.666154	0.445499
C022000	C02	Yueqing City	2000	1	0.560679	0.959563	0.865324	0.780339
C022001	C02	Yueqing City	2001	0.410213	1	0.908343	0.800299	0.705107
C022002	C02	Yueqing City	2002	0.31994	0.115072	0.882161	0.438036	0.217506
C022003	C02	Yueqing City	2003	0.351543	0.112206	0.856533	0.445655	0.231875
C022004	C02	Yueqing City	2004	0.342224	0.1341	0.899492	0.462844	0.238162
C022005	C02	Yueqing City	2005	0.294459	0.136513	0.930423	0.447765	0.215486
C022006	C02	Yueqing City	2006	0.285205	0.139851	0.939713	0.446895	0.212528
C022007	C02	Yueqing City	2007	0.655919	0.158667	0.792067	0.567982	0.407293
C022008	C02	Yueqing City	2008	1	0.147998	0.670219	0.620246	0.573999
C022009	C02	Yueqing City	2009	1	0.147271	0.668995	0.619483	0.573636
C022010	C02	Yueqing City	2010	0.417709	0.19438	0.931061	0.533803	0.306044
C022011	C02	Yueqing City	2011	0.374325	0.200455	0.95315	0.523379	0.28739
C022012	C02	Yueqing City	2012	0.356409	0.209452	0.965688	0.522707	0.28293
C022013	C02	Yueqing City	2013	0.368201	0.267276	0.987308	0.560094	0.317738
C022014	C02	Yueqing City	2014	0.35964	0.219118	0.970077	0.52983	0.289379
C022015	C02	Yueqing City	2015	0.349493	0.284204	0.994678	0.561394	0.316849
C022016	C02	Yueqing City	2016	0.358334	0.290809	0.994575	0.568164	0.324571
C022017	C02	Yueqing City	2017	0.397104	0.402687	0.999976	0.632365	0.399896
C022018	C02	Yueqing City	2018	0.54322	0.715043	0.990632	0.789454	0.629132
C022019	C02	Yueqing City	2019	0.614215	1	0.971021	0.885279	0.807107
C032000	C03	Yongjia county	2000	0.424895	0.230575	0.955046	0.559466	0.327735
C032001	C03	Yongjia county	2001	0.444149	0.251337	0.960803	0.578025	0.347743
C032002	C03	Yongjia county	2002	0.343576	0.246587	0.986403	0.539509	0.295082
C032003	C03	Yongjia county	2003	0.311999	0.29107	0.999398	0.548956	0.301534
C032004	C03	Yongjia county	2004	0.265918	0.282666	0.999534	0.523607	0.274292
C032005	C03	Yongjia county	2005	0.248618	0.271441	0.999037	0.509686	0.26003
C032006	C03	Yongjia county	2006	0.241599	0.268461	0.998612	0.504654	0.25503
C032007	C03	Yongjia county	2007	0.289369	0.324586	0.998354	0.553599	0.306977
C032008	C03	Yongjia county	2008	0.344573	0.474805	0.987288	0.635989	0.409689
C032009	C03	Yongjia county	2009	0.334555	0.546939	0.970541	0.654036	0.440747
C032010	C03	Yongjia county	2010	0.400976	1	0.903979	0.795755	0.700488
C032011	C03	Yongjia county	2011	0.263901	0.636084	0.910484	0.640087	0.449992
C032012	C03	Yongjia county	2012	0.271971	0.747308	0.884602	0.671437	0.509639
C032013	C03	Yongjia county	2013	0.29681	1	0.840219	0.738107	0.648405
C032014	C03	Yongjia county	2014	0.278957	0.249031	0.998392	0.51339	0.263994
C032015	C03	Yongjia county	2015	0.26213	0.588289	0.92353	0.626653	0.42521
C032016	C03	Yongjia county	2016	0.257925	1	0.807462	0.712645	0.628962
C032017	C03	Yongjia county	2017	0.24079	1	0.790953	0.700502	0.620395
C032018	C03	Yongjia county	2018	0.276109	1	0.823536	0.724887	0.638054
C032019	C03	Yongjia county	2019	0.284051	1	0.830129	0.730044	0.642025
C042000	C04	Pingyang county	2000	0.215825	0.190551	0.998064	0.450327	0.203188
C042001	C04	Pingyang county	2001	0.218733	0.194318	0.998252	0.454054	0.206526
C042002	C04	Pingyang county	2002	0.276687	0.282713	0.999942	0.528851	0.2797
C042003	C04	Pingyang county	2003	0.282396	1	0.828776	0.728978	0.641198
C042004	C04	Pingyang county	2004	0.255756	0.343239	0.989277	0.544322	0.299498
C042005	C04	Pingyang county	2005	0.230476	0.468938	0.940083	0.57337	0.349707
C042006	C04	Pingyang county	2006	0.223275	0.287329	0.9921	0.503274	0.255302
C042007	C04	Pingyang county	2007	0.25081	0.293372	0.996937	0.520824	0.272091
C042008	C04	Pingyang county	2008	0.310664	0.303635	0.999935	0.554192	0.307149
C042009	C04	Pingyang county	2009	0.336271	0.31914	0.999658	0.572358	0.327706
C042010	C04	Pingyang county	2010	0.351264	0.35356	0.999995	0.593641	0.352412
C042011	C04	Pingyang county	2011	0.330859	0.339966	0.999908	0.579121	0.335412
C042012	C04	Pingyang county	2012	0.311606	0.357863	0.99761	0.57787	0.334734
C042013	C04	Pingyang county	2013	0.300858	0.436035	0.983031	0.601826	0.368447
C042014	C04	Pingyang county	2014	0.276037	0.49201	0.95965	0.607065	0.384023
C042015	C04	Pingyang county	2015	0.260745	1	0.810048	0.714585	0.630372
C042016	C04	Pingyang county	2016	0.26542	0.616514	0.917344	0.636018	0.440967
C042017	C04	Pingyang county	2017	0.271265	0.762471	0.879891	0.674379	0.516868
C042018	C04	Pingyang county	2018	0.304297	1	0.845868	0.742719	0.652149
C042019	C04	Pingyang county	2019	0.328705	1	0.862988	0.757184	0.664353
C052000	C05	Cangnan County	2000	0.386736	0.21279	0.956985	0.535602	0.299763
C052001	C05	Cangnan County	2001	0.37882	0.239959	0.974495	0.549089	0.309389
C052002	C05	Cangnan County	2002	0.345629	0.248076	0.986408	0.541126	0.296853
C052003	C05	Cangnan County	2003	0.317078	1	0.855069	0.750397	0.658539
C052004	C05	Cangnan County	2004	0.28127	1	0.827849	0.728251	0.640635
C052005	C05	Cangnan County	2005	0.256274	0.281585	0.998892	0.518297	0.26893
C052006	C05	Cangnan County	2006	0.23609	0.113334	0.936259	0.404445	0.174712
C052007	C05	Cangnan County	2007	0.247814	0.130446	0.950644	0.424022	0.18913
C052008	C05	Cangnan County	2008	0.25303	0.138577	0.956337	0.432729	0.195804
C052009	C05	Cangnan County	2009	0.242653	0.147403	0.969726	0.434883	0.195028
C052010	C05	Cangnan County	2010	0.256043	0.240101	0.999484	0.49794	0.248072
C052011	C05	Cangnan County	2011	0.233441	0.217466	0.999372	0.47467	0.225453
C052012	C05	Cangnan County	2012	0.266032	0.23659	0.998283	0.500879	0.251311
C052013	C05	Cangnan County	2013	0.270205	0.280652	0.99982	0.524766	0.275428
C052014	C05	Cangnan County	2014	0.247584	0.265828	0.999368	0.506501	0.256706
C052015	C05	Cangnan County	2015	0.249291	0.467297	0.952599	0.584218	0.358294
C052016	C05	Cangnan County	2016	0.249383	1	0.799407	0.70667	0.624692
C052017	C05	Cangnan County	2017	0.258058	0.727841	0.879174	0.658322	0.49295
C052018	C05	Cangnan County	2018	0.269761	1	0.818083	0.720684	0.634881
C052019	C05	Cangnan County	2019	0.295542	1	0.839243	0.737318	0.647771
C062000	C06	Wencheng county	2000	0.396426	1	0.901765	0.793489	0.698213
C062001	C06	Wencheng county	2001	0.395096	1	0.901109	0.792822	0.697548
C062002	C06	Wencheng county	2002	0.434072	1	0.91884	0.81169	0.717036
C062003	C06	Wencheng county	2003	0.463536	1	0.930397	0.825127	0.731768
C062004	C06	Wencheng county	2004	0.330663	0.675473	0.939442	0.687462	0.503068
C062005	C06	Wencheng county	2005	0.288037	0.483454	0.967389	0.610873	0.385746
C062006	C06	Wencheng county	2006	0.323507	0.440821	0.988151	0.614521	0.382164
C062007	C06	Wencheng county	2007	0.340428	0.514388	0.979074	0.646888	0.427408
C062008	C06	Wencheng county	2008	0.407136	0.679341	0.968106	0.725198	0.543238
C062009	C06	Wencheng county	2009	0.37019	1	0.888099	0.780021	0.685095
C062010	C06	Wencheng county	2010	0.327307	0.615901	0.952041	0.670064	0.471604
C062011	C06	Wencheng county	2011	0.270377	0.313621	0.997255	0.539627	0.291999
C062012	C06	Wencheng county	2012	0.228489	0.324997	0.984681	0.522019	0.276743
C062013	C06	Wencheng county	2013	0.216739	0.556399	0.898327	0.589292	0.386569
C062014	C06	Wencheng county	2014	0.218743	0.310001	0.984993	0.510299	0.264372
C062015	C06	Wencheng county	2015	0.219048	0.383417	0.962063	0.538335	0.301233
C062016	C06	Wencheng county	2016	0.224049	0.570327	0.89999	0.597884	0.397188
C062017	C06	Wencheng county	2017	0.271623	1	0.8197	0.721924	0.635812
C062018	C06	Wencheng county	2018	0.31825	1	0.855887	0.75109	0.659125
C062019	C06	Wencheng county	2019	0.332237	1	0.865312	0.75921	0.666119
C072000	C07	Taishun county	2000	1	1	1	1	1
C072001	C07	Taishun county	2001	1	1	1	1	1
C072002	C07	Taishun county	2002	0.651041	0.510493	0.992652	0.759276	0.580767
C072003	C07	Taishun county	2003	0.502437	1	0.943571	0.841919	0.751218
C072004	C07	Taishun county	2004	0.395185	0.630705	0.973291	0.706572	0.512945
C072005	C07	Taishun county	2005	0.403133	1	0.905014	0.796823	0.701566
C072006	C07	Taishun county	2006	0.420727	1	0.913103	0.805379	0.710364
C072007	C07	Taishun county	2007	1	1	1	1	1
C072008	C07	Taishun county	2008	0.440616	0.84272	0.949645	0.780613	0.641668
C072009	C07	Taishun county	2009	0.378328	1	0.892507	0.784273	0.689164
C072010	C07	Taishun county	2010	0.468183	0.634073	0.98861	0.73814	0.551128
C072011	C07	Taishun county	2011	0.261176	0.117482	0.925199	0.418529	0.189329
C072012	C07	Taishun county	2012	0.229821	0.121707	0.95153	0.408956	0.175764
C072013	C07	Taishun county	2013	0.222575	0.139131	0.973026	0.419493	0.180853
C072014	C07	Taishun county	2014	0.224646	0.154008	0.982445	0.431281	0.189327
C072015	C07	Taishun county	2015	0.219239	0.175737	0.993916	0.443043	0.197488
C072016	C07	Taishun county	2016	0.221576	0.239099	0.999276	0.479761	0.230337
C072017	C07	Taishun county	2017	0.699526	0.821384	0.996785	0.870638	0.760455
C072018	C07	Taishun county	2018	1	1	1	1	1
C072019	C07	Taishun county	2019	1	1	1	1	1
D002000	D00	Jiaxing City district	2000	0.0992404	0.0513455	0.948072	0.267176	0.075293
D002001	D00	Jiaxing City district	2001	0.106179	0.0526146	0.94139	0.273392	0.0793967
D002002	D00	Jiaxing City district	2002	0.111401	0.0502988	0.925856	0.273597	0.08085
D002003	D00	Jiaxing City district	2003	0.115016	0.0468317	0.906927	0.27091	0.0809239
D002004	D00	Jiaxing City district	2004	0.126255	0.0520539	0.909301	0.284725	0.0891545
D002005	D00	Jiaxing City district	2005	0.128162	0.0597351	0.931332	0.295799	0.0939485
D002006	D00	Jiaxing City district	2006	0.135401	0.0677869	0.94301	0.309522	0.101594
D002007	D00	Jiaxing City district	2007	0.144207	0.0575839	0.903175	0.301871	0.100896
D002008	D00	Jiaxing City district	2008	0.155095	0.0575023	0.88841	0.307306	0.106299
D002009	D00	Jiaxing City district	2009	0.157027	0.0677704	0.917795	0.321184	0.112399
D002010	D00	Jiaxing City district	2010	0.175872	0.0727205	0.909848	0.336289	0.124296
D002011	D00	Jiaxing City district	2011	0.188679	0.0726265	0.895965	0.342141	0.130653
D002012	D00	Jiaxing City district	2012	0.18712	0.0770207	0.908989	0.346483	0.13207
D002013	D00	Jiaxing City district	2013	0.195375	0.0798825	0.907719	0.353452	0.137629
D002014	D00	Jiaxing City district	2014	0.19659	0.0812888	0.909851	0.355548	0.13894
D002015	D00	Jiaxing City district	2015	0.2013	0.0850095	0.913797	0.361683	0.143155
D002016	D00	Jiaxing City district	2016	0.243203	0.102813	0.913991	0.397653	0.173008
D002017	D00	Jiaxing City district	2017	0.302372	0.0984402	0.860887	0.415364	0.200406
D002018	D00	Jiaxing City district	2018	0.336487	0.117493	0.875959	0.445908	0.22699
D002019	D00	Jiaxing City district	2019	0.402655	0.13949	0.874284	0.48682	0.271072
D012000	D01	Pinghu City	2000	0.334875	0.0735595	0.768544	0.396169	0.204217
D012001	D01	Pinghu City	2001	0.355239	0.092716	0.810277	0.426009	0.223978
D012002	D01	Pinghu City	2002	0.273683	0.0541225	0.742552	0.348864	0.163903
D012003	D01	Pinghu City	2003	0.218242	0.0645095	0.839278	0.344461	0.141376
D012004	D01	Pinghu City	2004	0.209621	0.066531	0.855285	0.343649	0.138076
D012005	D01	Pinghu City	2005	0.181204	0.0706618	0.898539	0.336386	0.125933
D012006	D01	Pinghu City	2006	0.168192	0.116073	0.983048	0.373795	0.142132
D012007	D01	Pinghu City	2007	0.169223	0.112053	0.979127	0.371083	0.140638
D012008	D01	Pinghu City	2008	0.18005	0.110921	0.971368	0.375926	0.145486
D012009	D01	Pinghu City	2009	0.160604	0.112554	0.984407	0.366673	0.136579
D012010	D01	Pinghu City	2010	0.180162	0.119151	0.979005	0.382772	0.149657
D012011	D01	Pinghu City	2011	0.19743	0.115867	0.965518	0.388905	0.156649
D012012	D01	Pinghu City	2012	0.202113	0.120058	0.967022	0.394681	0.161085
D012013	D01	Pinghu City	2013	0.216499	0.129376	0.967755	0.409098	0.172938
D012014	D01	Pinghu City	2014	0.213303	0.100386	0.932966	0.382532	0.156845
D012015	D01	Pinghu City	2015	0.210753	0.0951273	0.925802	0.376287	0.15294
D012016	D01	Pinghu City	2016	0.242373	0.0881675	0.884508	0.382339	0.16527
D012017	D01	Pinghu City	2017	0.290642	0.0999859	0.872801	0.41288	0.195314
D012018	D01	Pinghu City	2018	0.362581	0.100998	0.825593	0.437451	0.23179
D012019	D01	Pinghu City	2019	0.387839	0.0841769	0.765589	0.425071	0.236008
D022000	D02	Haining City	2000	0.381183	0.0643173	0.702931	0.395699	0.22275
D022001	D02	Haining City	2001	0.371585	0.0641356	0.708599	0.392907	0.21786
D022002	D02	Haining City	2002	0.31877	0.0523604	0.696215	0.359435	0.185565
D022003	D02	Haining City	2003	0.274306	0.0504057	0.724251	0.342909	0.162356
D022004	D02	Haining City	2004	0.258751	0.0315935	0.622811	0.300691	0.145172
D022005	D02	Haining City	2005	0.19497	0.0381682	0.740033	0.293709	0.116569
D022006	D02	Haining City	2006	0.190853	0.0732319	0.895337	0.343835	0.132042
D022007	D02	Haining City	2007	0.199921	0.0760797	0.893683	0.351181	0.138
D022008	D02	Haining City	2008	0.20502	0.0770724	0.891223	0.354547	0.141046
D022009	D02	Haining City	2009	0.195743	0.0808158	0.909565	0.354646	0.138279
D022010	D02	Haining City	2010	0.209669	0.0859119	0.908129	0.366351	0.14779
D022011	D02	Haining City	2011	0.229236	0.0914775	0.903049	0.380539	0.160357
D022012	D02	Haining City	2012	0.228763	0.0943591	0.909385	0.383303	0.161561
D022013	D02	Haining City	2013	0.239014	0.09793	0.908117	0.391142	0.168472
D022014	D02	Haining City	2014	0.234436	0.0784888	0.866974	0.368305	0.156462
D022015	D02	Haining City	2015	0.241027	0.084163	0.875964	0.377395	0.162595
D022016	D02	Haining City	2016	0.31905	0.100869	0.854421	0.423549	0.209959
D022017	D02	Haining City	2017	0.341495	0.10579	0.849886	0.435971	0.223643
D022018	D02	Haining City	2018	0.374643	0.12081	0.858791	0.461243	0.247726
D022019	D02	Haining City	2019	0.426691	0.146828	0.872857	0.5003	0.286759
D032000	D03	Tongxiang city	2000	0.257927	0.074582	0.834242	0.37242	0.166254
D032001	D03	Tongxiang city	2001	0.261313	0.0760754	0.8358	0.375492	0.168694
D032002	D03	Tongxiang city	2002	0.245942	0.0521037	0.759623	0.336454	0.149023
D032003	D03	Tongxiang city	2003	0.238612	0.039056	0.695335	0.310703	0.138834
D032004	D03	Tongxiang city	2004	0.229382	0.0408474	0.716406	0.311122	0.135115
D032005	D03	Tongxiang city	2005	0.167187	0.0374389	0.773272	0.281275	0.102313
D032006	D03	Tongxiang city	2006	0.160023	0.0732346	0.928204	0.329022	0.116629
D032007	D03	Tongxiang city	2007	0.169265	0.067586	0.903165	0.327044	0.118425
D032008	D03	Tongxiang city	2008	0.177752	0.0666684	0.890758	0.329939	0.12221
D032009	D03	Tongxiang city	2009	0.172968	0.0713287	0.909342	0.333279	0.122149
D032010	D03	Tongxiang city	2010	0.190711	0.0760558	0.902926	0.347038	0.133384
D032011	D03	Tongxiang city	2011	0.199565	0.077037	0.896533	0.352125	0.138301
D032012	D03	Tongxiang city	2012	0.209473	0.0822368	0.899862	0.362284	0.145855
D032013	D03	Tongxiang city	2013	0.270104	0.0971784	0.882227	0.402508	0.183641
D032014	D03	Tongxiang city	2014	0.219313	0.0822538	0.890752	0.366484	0.150783
D032015	D03	Tongxiang city	2015	0.221724	0.0839121	0.892573	0.369326	0.152818
D032016	D03	Tongxiang city	2016	0.291469	0.0842635	0.834194	0.395875	0.187866
D032017	D03	Tongxiang city	2017	0.32725	0.0843767	0.80738	0.407639	0.205813
D032018	D03	Tongxiang city	2018	0.351954	0.101898	0.83453	0.435174	0.226926
D032019	D03	Tongxiang city	2019	0.369252	0.109087	0.839155	0.447996	0.239169
D042000	D04	Jiashan county	2000	0.532993	0.0787686	0.669861	0.452656	0.305881
D042001	D04	Jiashan county	2001	0.383645	0.0748878	0.739315	0.411704	0.229266
D042002	D04	Jiashan county	2002	0.28953	0.0524497	0.720689	0.351042	0.17099
D042003	D04	Jiashan county	2003	0.232083	0.0555027	0.789299	0.336891	0.143793
D042004	D04	Jiashan county	2004	0.211858	0.0492925	0.782622	0.319673	0.130575
D042005	D04	Jiashan county	2005	0.169901	0.048244	0.83005	0.300891	0.109073
D042006	D04	Jiashan county	2006	0.160008	0.0754489	0.933289	0.331473	0.117728
D042007	D04	Jiashan county	2007	0.162993	0.0683193	0.912404	0.324847	0.115656
D042008	D04	Jiashan county	2008	0.175529	0.0656796	0.89028	0.327676	0.120605
D042009	D04	Jiashan county	2009	0.16995	0.0702013	0.909658	0.330496	0.120076
D042010	D04	Jiashan county	2010	0.184553	0.0735208	0.902717	0.341297	0.129037
D042011	D04	Jiashan county	2011	0.192003	0.069543	0.883614	0.339931	0.130773
D042012	D04	Jiashan county	2012	0.203804	0.0735593	0.882889	0.349915	0.138682
D042013	D04	Jiashan county	2013	0.219172	0.0761505	0.874908	0.35943	0.147661
D042014	D04	Jiashan county	2014	0.222603	0.0727034	0.861589	0.356674	0.147653
D042015	D04	Jiashan county	2015	0.234856	0.0723769	0.848717	0.361078	0.153617
D042016	D04	Jiashan county	2016	0.280021	0.0795772	0.830237	0.386362	0.179799
D042017	D04	Jiashan county	2017	0.317675	0.0876114	0.823265	0.408447	0.202643
D042018	D04	Jiashan county	2018	0.34367	0.0928949	0.818555	0.422701	0.218282
D042019	D04	Jiashan county	2019	0.400857	0.0986984	0.796336	0.44599	0.249778
D052000	D05	Haiyan county	2000	0.291638	0.056842	0.738939	0.358821	0.17424
D052001	D05	Haiyan county	2001	0.296906	0.0573167	0.736553	0.361181	0.177111
D052002	D05	Haiyan county	2002	0.269377	0.0534842	0.743544	0.346455	0.161431
D052003	D05	Haiyan county	2003	0.290895	0.0632273	0.765945	0.368265	0.177061
D052004	D05	Haiyan county	2004	0.286038	0.0654197	0.778436	0.369856	0.175729
D052005	D05	Haiyan county	2005	0.247215	0.0697408	0.828537	0.36236	0.158478
D052006	D05	Haiyan county	2006	0.227777	0.110418	0.93786	0.398234	0.169098
D052007	D05	Haiyan county	2007	0.220405	0.0995172	0.92586	0.38484	0.159961
D052008	D05	Haiyan county	2008	0.217994	0.110246	0.944588	0.393734	0.16412
D052009	D05	Haiyan county	2009	0.19134	0.0966188	0.944351	0.368737	0.143979
D052010	D05	Haiyan county	2010	0.1937	0.102526	0.951456	0.375397	0.148113
D052011	D05	Haiyan county	2011	0.200673	0.102987	0.946843	0.379156	0.15183
D052012	D05	Haiyan county	2012	0.217588	0.106258	0.939052	0.389941	0.161923
D052013	D05	Haiyan county	2013	0.21866	0.108528	0.941647	0.392489	0.163594
D052014	D05	Haiyan county	2014	0.227113	0.107902	0.934548	0.395657	0.167508
D052015	D05	Haiyan county	2015	0.247747	0.120292	0.938121	0.415491	0.18402
D052016	D05	Haiyan county	2016	0.284304	0.143902	0.944718	0.44974	0.214103
D052017	D05	Haiyan county	2017	0.320941	0.126745	0.90102	0.449096	0.223843
D052018	D05	Haiyan county	2018	0.355442	0.133095	0.890426	0.466373	0.244269
D052019	D05	Haiyan county	2019	0.383852	0.127408	0.865105	0.470263	0.25563
E002000	E00	Huzhou city district	2000	0.201057	0.0544066	0.818816	0.323402	0.127732
E002001	E00	Huzhou city district	2001	0.193102	0.0552852	0.831952	0.321439	0.124194
E002002	E00	Huzhou city district	2002	0.174912	0.0564432	0.858947	0.315216	0.115678
E002003	E00	Huzhou city district	2003	0.167165	0.0558476	0.866514	0.310841	0.111506
E002004	E00	Huzhou city district	2004	0.171928	0.0703461	0.907854	0.331625	0.121137
E002005	E00	Huzhou city district	2005	0.15961	0.0478601	0.842542	0.295637	0.103735
E002006	E00	Huzhou city district	2006	0.166049	0.0605162	0.884893	0.316612	0.113283
E002007	E00	Huzhou city district	2007	0.16339	0.0625262	0.894801	0.317923	0.112958
E002008	E00	Huzhou city district	2008	0.203931	0.0669727	0.862791	0.341858	0.135452
E002009	E00	Huzhou city district	2009	0.204806	0.0661102	0.859015	0.341116	0.135458
E002010	E00	Huzhou city district	2010	0.207397	0.0675785	0.861076	0.344075	0.137488
E002011	E00	Huzhou city district	2011	0.227817	0.0625102	0.822073	0.345449	0.145164
E002012	E00	Huzhou city district	2012	0.238817	0.0683212	0.831777	0.3574	0.153569
E002013	E00	Huzhou city district	2013	0.237948	0.068346	0.832701	0.357107	0.153147
E002014	E00	Huzhou city district	2014	0.258113	0.0696856	0.818275	0.366217	0.163899
E002015	E00	Huzhou city district	2015	0.26681	0.0819169	0.847876	0.384498	0.174364
E002016	E00	Huzhou city district	2016	0.276856	0.0858513	0.850108	0.392645	0.181354
E002017	E00	Huzhou city district	2017	0.321905	0.0921686	0.83197	0.415028	0.207037
E002018	E00	Huzhou city district	2018	0.357121	0.100452	0.82786	0.435205	0.228787
E002019	E00	Huzhou city district	2019	0.421848	0.122236	0.834721	0.476528	0.272042
E012000	E01	Deqing county	2000	0.257357	0.0981768	0.894173	0.398691	0.177767
E012001	E01	Deqing county	2001	0.242308	0.100047	0.909575	0.394587	0.171178
E012002	E01	Deqing county	2002	0.211092	0.101888	0.937153	0.382956	0.15649
E012003	E01	Deqing county	2003	0.192347	0.0996557	0.948281	0.372089	0.146001
E012004	E01	Deqing county	2004	0.177843	0.0642873	0.883205	0.326995	0.121065
E012005	E01	Deqing county	2005	0.16395	0.0706423	0.917496	0.328053	0.117296
E012006	E01	Deqing county	2006	0.168693	0.0782085	0.930426	0.338913	0.123451
E012007	E01	Deqing county	2007	0.182669	0.0761974	0.9115	0.34348	0.129433
E012008	E01	Deqing county	2008	0.19501	0.0692898	0.879622	0.340943	0.13215
E012009	E01	Deqing county	2009	0.194112	0.0675759	0.875324	0.338424	0.130844
E012010	E01	Deqing county	2010	0.204934	0.0710806	0.874541	0.347409	0.138008
E012011	E01	Deqing county	2011	0.217087	0.0748761	0.873354	0.357063	0.145982
E012012	E01	Deqing county	2012	0.228695	0.0769921	0.86817	0.364272	0.152843
E012013	E01	Deqing county	2013	0.236529	0.0743181	0.853046	0.36412	0.155424
E012014	E01	Deqing county	2014	0.249074	0.0694203	0.825726	0.362622	0.159247
E012015	E01	Deqing county	2015	0.263883	0.0769037	0.836039	0.377433	0.170393
E012016	E01	Deqing county	2016	0.282991	0.0780554	0.823294	0.385517	0.180523
E012017	E01	Deqing county	2017	0.297726	0.078235	0.811888	0.390665	0.187981
E012018	E01	Deqing county	2018	0.338993	0.0801561	0.786548	0.406005	0.209574
E012019	E01	Deqing county	2019	0.376847	0.0835133	0.770713	0.421192	0.23018
E022000	E02	Changxing county	2000	0.240421	0.0895754	0.889409	0.383081	0.164998
E022001	E02	Changxing county	2001	0.192854	0.0868812	0.925465	0.359782	0.139868
E022002	E02	Changxing county	2002	0.170238	0.0874054	0.946909	0.34926	0.128822
E022003	E02	Changxing county	2003	0.162633	0.0732428	0.925408	0.330365	0.117938
E022004	E02	Changxing county	2004	0.155613	0.0707854	0.927154	0.323964	0.113199
E022005	E02	Changxing county	2005	0.135448	0.0637372	0.932945	0.304818	0.0995924
E022006	E02	Changxing county	2006	0.140258	0.0650466	0.93048	0.309057	0.102653
E022007	E02	Changxing county	2007	0.150406	0.0573141	0.893954	0.304706	0.10386
E022008	E02	Changxing county	2008	0.160209	0.0489963	0.846998	0.297654	0.104603
E022009	E02	Changxing county	2009	0.15633	0.0484836	0.850138	0.295059	0.102407
E022010	E02	Changxing county	2010	0.172161	0.0496806	0.833773	0.30411	0.110921
E022011	E02	Changxing county	2011	0.183673	0.0478654	0.809917	0.306208	0.115769
E022012	E02	Changxing county	2012	0.194993	0.0492336	0.802375	0.313019	0.122113
E022013	E02	Changxing county	2013	0.20187	0.0498905	0.797236	0.316791	0.12588
E022014	E02	Changxing county	2014	0.205277	0.0523935	0.804959	0.322036	0.128835
E022015	E02	Changxing county	2015	0.208223	0.0581078	0.826019	0.331658	0.133165
E022016	E02	Changxing county	2016	0.224613	0.060475	0.817629	0.341392	0.142544
E022017	E02	Changxing county	2017	0.233409	0.0656797	0.82795	0.351874	0.149544
E022018	E02	Changxing county	2018	0.266739	0.0692696	0.809085	0.368686	0.168004
E022019	E02	Changxing county	2019	0.332976	0.0816654	0.795395	0.406081	0.207321
E032000	E03	Anji County	2000	0.37994	0.102109	0.8172	0.443808	0.241024
E032001	E03	Anji County	2001	0.0488188	0.099648	0.939569	0.264097	0.0742334
E032002	E03	Anji County	2002	0.299022	0.107483	0.882035	0.42341	0.203252
E032003	E03	Anji County	2003	0.0613997	0.109654	0.959385	0.286449	0.0855267
E032004	E03	Anji County	2004	0.25703	0.0985833	0.895252	0.398976	0.177807
E032005	E03	Anji County	2005	0.0761188	0.105244	0.987021	0.299173	0.0906817
E032006	E03	Anji County	2006	0.271694	0.093656	0.87323	0.399396	0.182675
E032007	E03	Anji County	2007	0.103628	0.0923517	0.998343	0.312774	0.09799
E032008	E03	Anji County	2008	0.295941	0.0916137	0.849728	0.405781	0.193777
E032009	E03	Anji County	2009	0.136478	0.0857683	0.973622	0.328925	0.111123
E032010	E03	Anji County	2010	0.318133	0.0806989	0.803486	0.400285	0.199416
E032011	E03	Anji County	2011	0.192509	0.0736076	0.894633	0.345019	0.133058
E032012	E03	Anji County	2012	0.327198	0.074123	0.776104	0.394631	0.200661
E032013	E03	Anji County	2013	0.229349	0.071731	0.85202	0.358138	0.15054
E032014	E03	Anji County	2014	0.344308	0.0714674	0.754569	0.396062	0.207887
E032015	E03	Anji County	2015	0.261577	0.0723472	0.823934	0.370899	0.166962
E032016	E03	Anji County	2016	0.376516	0.0710367	0.730835	0.404405	0.223776
E032017	E03	Anji County	2017	0.282268	0.0702234	0.798828	0.37522	0.176246
E032018	E03	Anji County	2018	0.408018	0.0715488	0.712561	0.413352	0.239783
E032019	E03	Anji County	2019	0.370411	0.0833998	0.774604	0.419239	0.226905
F002000	F00	Shaoxing city district	2000	0.44621	0.204673	0.928597	0.549731	0.325442
F002001	F00	Shaoxing city district	2001	0.438691	0.140075	0.856617	0.497886	0.289383
F002002	F00	Shaoxing city district	2002	1	1	1	1	1
F002003	F00	Shaoxing city district	2003	0.372799	0.124207	0.865921	0.463879	0.248503
F002004	F00	Shaoxing city district	2004	0.384825	0.11844	0.848427	0.462052	0.251633
F002005	F00	Shaoxing city district	2005	0.390093	0.123465	0.854666	0.468466	0.256779
F002006	F00	Shaoxing city district	2006	0.439734	0.132617	0.843843	0.491413	0.286175
F002007	F00	Shaoxing city district	2007	0.492928	0.141781	0.833021	0.514162	0.317354
F002008	F00	Shaoxing city district	2008	0.556761	0.162103	0.835821	0.548106	0.359432
F002009	F00	Shaoxing city district	2009	0.619195	0.185962	0.842898	0.582523	0.402579
F002010	F00	Shaoxing city district	2010	0.710354	0.200215	0.828329	0.614105	0.455285
F002011	F00	Shaoxing city district	2011	1	0.200354	0.745796	0.669036	0.600177
F002012	F00	Shaoxing city district	2012	1	0.243354	0.793514	0.70236	0.621677
F002013	F00	Shaoxing city district	2013	1	0.0677386	0.48751	0.510163	0.533869
F002014	F00	Shaoxing city district	2014	1	0.0717886	0.499976	0.517623	0.535894
F002015	F00	Shaoxing city district	2015	0.58467	0.0766802	0.640318	0.460149	0.330675
F002016	F00	Shaoxing city district	2016	0.484746	0.0924789	0.733607	0.460139	0.288612
F002017	F00	Shaoxing city district	2017	1	0.0876548	0.544411	0.544119	0.543827
F002018	F00	Shaoxing city district	2018	0.408055	0.0987116	0.792074	0.447993	0.253383
F002019	F00	Shaoxing city district	2019	1	0.273728	0.82151	0.723319	0.636864
F012000	F01	Zhuji City	2000	1	0.130024	0.638196	0.60049	0.565012
F012001	F01	Zhuji City	2001	1	0.100096	0.575184	0.562476	0.550048
F012002	F01	Zhuji City	2002	0.346171	0.102924	0.840612	0.434462	0.224548
F012003	F01	Zhuji City	2003	0.281809	0.102223	0.883923	0.41198	0.192016
F012004	F01	Zhuji City	2004	0.257702	0.102666	0.902727	0.403307	0.180184
F012005	F01	Zhuji City	2005	0.24121	0.0989693	0.908385	0.393074	0.17009
F012006	F01	Zhuji City	2006	0.238658	0.0956768	0.903941	0.388728	0.167167
F012007	F01	Zhuji City	2007	0.245848	0.0909558	0.887976	0.3867	0.168402
F012008	F01	Zhuji City	2008	0.263403	0.0955529	0.883937	0.398306	0.179478
F012009	F01	Zhuji City	2009	0.261833	0.0979416	0.890216	0.400173	0.179887
F012010	F01	Zhuji City	2010	0.240615	0.0951533	0.901288	0.388988	0.167884
F012011	F01	Zhuji City	2011	0.328213	0.109164	0.865548	0.435069	0.218688
F012012	F01	Zhuji City	2012	0.372255	0.118668	0.856256	0.458451	0.245461
F012013	F01	Zhuji City	2013	0.383254	0.129403	0.868798	0.471909	0.256329
F012014	F01	Zhuji City	2014	0.401369	0.126923	0.854472	0.475085	0.264146
F012015	F01	Zhuji City	2015	0.401839	0.134096	0.866267	0.4818	0.267968
F012016	F01	Zhuji City	2016	0.429972	0.160722	0.890072	0.512718	0.295347
F012017	F01	Zhuji City	2017	0.437269	0.139111	0.855807	0.496623	0.28819
F012018	F01	Zhuji City	2018	0.441854	0.159685	0.883156	0.515389	0.300769
F012019	F01	Zhuji City	2019	0.493671	0.188849	0.894728	0.552571	0.34126
F022000	F02	Shengzhou City	2000	0.363148	0.180123	0.941543	0.505724	0.271636
F022001	F02	Shengzhou City	2001	0.31389	0.103554	0.863782	0.424606	0.208722
F022002	F02	Shengzhou City	2002	0.271845	0.101229	0.8893	0.407293	0.186537
F022003	F02	Shengzhou City	2003	0.234755	0.105691	0.925354	0.396883	0.170223
F022004	F02	Shengzhou City	2004	0.232876	0.0689029	0.839503	0.35591	0.15089
F022005	F02	Shengzhou City	2005	0.223029	0.0712673	0.856784	0.355069	0.147148
F022006	F02	Shengzhou City	2006	0.226615	0.0725518	0.857205	0.358084	0.149584
F022007	F02	Shengzhou City	2007	0.23972	0.0751853	0.852646	0.366403	0.157453
F022008	F02	Shengzhou City	2008	0.254213	0.0782842	0.848551	0.375593	0.166248
F022009	F02	Shengzhou City	2009	0.250006	0.0799665	0.857002	0.376023	0.164986
F022010	F02	Shengzhou City	2010	0.166275	0.059514	0.881151	0.3154	0.112895
F022011	F02	Shengzhou City	2011	0.319516	0.076497	0.789567	0.395398	0.198006
F022012	F02	Shengzhou City	2012	0.362951	0.0842463	0.782042	0.418167	0.223598
F022013	F02	Shengzhou City	2013	0.370719	0.0847991	0.778471	0.421075	0.227759
F022014	F02	Shengzhou City	2014	0.369657	0.0913503	0.797217	0.428674	0.230504
F022015	F02	Shengzhou City	2015	0.356561	0.0911406	0.805312	0.424582	0.223851
F022016	F02	Shengzhou City	2016	0.37187	0.145139	0.89871	0.481997	0.258505
F022017	F02	Shengzhou City	2017	0.379966	0.145601	0.895069	0.484984	0.262783
F022018	F02	Shengzhou City	2018	0.393089	0.168348	0.916386	0.507195	0.280719
F022019	F02	Shengzhou City	2019	0.396975	0.152776	0.895928	0.496255	0.274876
F032000	F03	Xinchang county	2000	0.203865	0.0692785	0.870181	0.344735	0.136572
F032001	F03	Xinchang county	2001	0.197345	0.0721954	0.885675	0.345489	0.13477
F032002	F03	Xinchang county	2002	0.198441	0.0740408	0.889701	0.348157	0.136241
F032003	F03	Xinchang county	2003	0.191524	0.0725669	0.892807	0.343353	0.132045
F032004	F03	Xinchang county	2004	0.196775	0.0715682	0.884473	0.344487	0.134171
F032005	F03	Xinchang county	2005	0.199393	0.0735485	0.887365	0.347993	0.136471
F032006	F03	Xinchang county	2006	0.213612	0.074287	0.875103	0.354924	0.14395
F032007	F03	Xinchang county	2007	0.227282	0.0748786	0.863483	0.361186	0.15108
F032008	F03	Xinchang county	2008	0.25141	0.0982551	0.898973	0.396446	0.174832
F032009	F03	Xinchang county	2009	0.27306	0.10426	0.894351	0.410765	0.18866
F032010	F03	Xinchang county	2010	0.274048	0.0924898	0.868703	0.399007	0.183269
F032011	F03	Xinchang county	2011	0.335878	0.0990534	0.838754	0.427083	0.217466
F032012	F03	Xinchang county	2012	0.406229	0.109051	0.816933	0.458775	0.25764
F032013	F03	Xinchang county	2013	0.428053	0.120306	0.827671	0.476372	0.27418
F032014	F03	Xinchang county	2014	0.437218	0.124128	0.83001	0.482661	0.280673
F032015	F03	Xinchang county	2015	0.439835	0.140366	0.8565	0.498469	0.2901
F032016	F03	Xinchang county	2016	0.548466	0.172943	0.853837	0.554962	0.360704
F032017	F03	Xinchang county	2017	0.523083	0.187262	0.881192	0.559442	0.355172
F032018	F03	Xinchang county	2018	1	0.209562	0.756935	0.676594	0.604781
F032019	F03	Xinchang county	2019	1	0.171254	0.706642	0.643295	0.585627
G002000	G00	Jinhua city district	2000	0.202828	0.0932855	0.929058	0.370882	0.148057
G002001	G00	Jinhua city district	2001	0.193989	0.0513177	0.813472	0.315872	0.122654
G002002	G00	Jinhua city district	2002	0.172728	0.050308	0.835901	0.305316	0.111518
G002003	G00	Jinhua city district	2003	0.155382	0.0500107	0.858374	0.296904	0.102697
G002004	G00	Jinhua city district	2004	0.160924	0.0530558	0.863642	0.303975	0.10699
G002005	G00	Jinhua city district	2005	0.165649	0.0547142	0.864042	0.308548	0.110182
G002006	G00	Jinhua city district	2006	0.174703	0.0557545	0.856504	0.314156	0.115229
G002007	G00	Jinhua city district	2007	0.183105	0.0581791	0.85553	0.321267	0.120642
G002008	G00	Jinhua city district	2008	0.203391	0.0625221	0.84815	0.335808	0.132957
G002009	G00	Jinhua city district	2009	0.202994	0.0640882	0.854114	0.337727	0.133541
G002010	G00	Jinhua city district	2010	0.222472	0.0723442	0.860633	0.35618	0.147408
G002011	G00	Jinhua city district	2011	0.233332	0.0765395	0.862538	0.365565	0.154936
G002012	G00	Jinhua city district	2012	0.247658	0.0801887	0.85969	0.375398	0.163923
G002013	G00	Jinhua city district	2013	0.260141	0.101551	0.898747	0.403156	0.180846
G002014	G00	Jinhua city district	2014	0.267342	0.099939	0.890087	0.404297	0.183641
G002015	G00	Jinhua city district	2015	0.269953	0.108106	0.903731	0.413318	0.189029
G002016	G00	Jinhua city district	2016	0.324277	0.120288	0.888513	0.44441	0.222282
G002017	G00	Jinhua city district	2017	0.329883	0.119692	0.883975	0.445765	0.224787
G002018	G00	Jinhua city district	2018	0.329391	0.12863	0.898818	0.453694	0.22901
G002019	G00	Jinhua city district	2019	0.368215	0.142457	0.896975	0.478571	0.255336
G012000	G01	Lanxi City	2000	0.356399	0.0727022	0.750261	0.401209	0.214551
G012001	G01	Lanxi City	2001	0.278351	0.0605248	0.766042	0.360273	0.169438
G012002	G01	Lanxi City	2002	0.216541	0.0585551	0.81865	0.335565	0.137548
G012003	G01	Lanxi City	2003	0.182277	0.0577838	0.855022	0.320357	0.120031
G012004	G01	Lanxi City	2004	0.187789	0.0573705	0.84676	0.322174	0.12258
G012005	G01	Lanxi City	2005	0.119602	0.0497582	0.911004	0.277748	0.0846799
G012006	G01	Lanxi City	2006	0.121212	0.0540141	0.923543	0.284455	0.0876133
G012007	G01	Lanxi City	2007	0.138634	0.0550002	0.901913	0.295501	0.0968173
G012008	G01	Lanxi City	2008	0.147103	0.055627	0.892413	0.300764	0.101365
G012009	G01	Lanxi City	2009	0.142827	0.0575932	0.905064	0.301159	0.10021
G012010	G01	Lanxi City	2010	0.159436	0.0574004	0.882365	0.309297	0.108418
G012011	G01	Lanxi City	2011	0.173099	0.0531643	0.847955	0.309727	0.113132
G012012	G01	Lanxi City	2012	0.174163	0.05408	0.850411	0.311529	0.114122
G012013	G01	Lanxi City	2013	0.18313	0.0604941	0.864064	0.324428	0.121812
G012014	G01	Lanxi City	2014	0.19975	0.0633976	0.855284	0.335459	0.131574
G012015	G01	Lanxi City	2015	0.193142	0.0650189	0.868156	0.334756	0.12908
G012016	G01	Lanxi City	2016	0.217845	0.0678185	0.850988	0.348637	0.142832
G012017	G01	Lanxi City	2017	0.236712	0.0673763	0.830604	0.355371	0.152044
G012018	G01	Lanxi City	2018	0.249314	0.0736438	0.839123	0.368104	0.161479
G012019	G01	Lanxi City	2019	0.252221	0.0786092	0.851241	0.375244	0.165415
G022000	G02	Dongyang City	2000	0.529849	0.117997	0.771915	0.500041	0.323923
G022001	G02	Dongyang City	2001	0.347017	0.0948557	0.821183	0.425945	0.220936
G022002	G02	Dongyang City	2002	0.272491	0.0911971	0.866897	0.397039	0.181844
G022003	G02	Dongyang City	2003	0.256482	0.0731748	0.831146	0.37013	0.164828
G022004	G02	Dongyang City	2004	0.243152	0.0740665	0.8461	0.366332	0.158609
G022005	G02	Dongyang City	2005	0.188792	0.0706521	0.890308	0.339842	0.129722
G022006	G02	Dongyang City	2006	0.193825	0.0703094	0.883928	0.341669	0.132067
G022007	G02	Dongyang City	2007	0.207636	0.0730913	0.877666	0.350988	0.140364
G022008	G02	Dongyang City	2008	0.222349	0.0761392	0.871815	0.360712	0.149244
G022009	G02	Dongyang City	2009	0.220579	0.0786031	0.88023	0.36287	0.149591
G022010	G02	Dongyang City	2010	0.230357	0.0801353	0.875169	0.368601	0.155246
G022011	G02	Dongyang City	2011	0.261468	0.0866971	0.86488	0.388022	0.174083
G022012	G02	Dongyang City	2012	0.271006	0.0859601	0.855147	0.390678	0.178483
G022013	G02	Dongyang City	2013	0.278286	0.0958838	0.873131	0.404166	0.187085
G022014	G02	Dongyang City	2014	0.301756	0.100785	0.866455	0.417603	0.201271
G022015	G02	Dongyang City	2015	0.289111	0.101466	0.877033	0.413854	0.195289
G022016	G02	Dongyang City	2016	0.354588	0.118414	0.866425	0.452671	0.236501
G022017	G02	Dongyang City	2017	0.351365	0.120413	0.871982	0.453532	0.235889
G022018	G02	Dongyang City	2018	0.353887	0.135559	0.894997	0.468002	0.244723
G022019	G02	Dongyang City	2019	0.430831	0.165872	0.896008	0.517035	0.298351
G032000	G03	Yiwu City	2000	0.278146	0.06928	0.799113	0.37258	0.173713
G032001	G03	Yiwu City	2001	0.262534	0.0629102	0.789781	0.35849	0.162722
G032002	G03	Yiwu City	2002	0.22233	0.0565025	0.803932	0.334785	0.139416
G032003	G03	Yiwu City	2003	0.198119	0.0526956	0.814755	0.319651	0.125408
G032004	G03	Yiwu City	2004	0.200741	0.0498395	0.798339	0.316266	0.12529
G032005	G03	Yiwu City	2005	0.219399	0.0513473	0.78405	0.32579	0.135373
G032006	G03	Yiwu City	2006	0.232534	0.0531206	0.778151	0.333378	0.142827
G032007	G03	Yiwu City	2007	0.239128	0.0452038	0.731319	0.322442	0.142166
G032008	G03	Yiwu City	2008	0.273727	0.0488359	0.716876	0.340028	0.161281
G032009	G03	Yiwu City	2009	0.271877	0.0500655	0.724782	0.341569	0.160971
G032010	G03	Yiwu City	2010	0.325018	0.0523589	0.691359	0.36118	0.188688
G032011	G03	Yiwu City	2011	0.335434	0.0539714	0.691057	0.366811	0.194703
G032012	G03	Yiwu City	2012	0.356508	0.0550819	0.680933	0.374343	0.205795
G032013	G03	Yiwu City	2013	0.398738	0.0647505	0.693356	0.400851	0.231744
G032014	G03	Yiwu City	2014	0.394635	0.0609268	0.680745	0.393778	0.227781
G032015	G03	Yiwu City	2015	0.42179	0.0667333	0.686854	0.4096	0.244262
G032016	G03	Yiwu City	2016	0.441011	0.0973137	0.769657	0.455151	0.269162
G032017	G03	Yiwu City	2017	0.408422	0.102182	0.800181	0.451982	0.255302
G032018	G03	Yiwu City	2018	0.441621	0.120764	0.821277	0.480559	0.281192
G032019	G03	Yiwu City	2019	0.491678	0.123529	0.801185	0.496435	0.307603
G042000	G04	Yongkang City	2000	1	0.150644	0.674628	0.622999	0.575322
G042001	G04	Yongkang City	2001	0.703371	0.125133	0.716167	0.544678	0.414252
G042002	G04	Yongkang City	2002	1	0.158148	0.686749	0.630617	0.579074
G042003	G04	Yongkang City	2003	1	0.156686	0.68443	0.629154	0.578343
G042004	G04	Yongkang City	2004	0.697638	0.101303	0.66549	0.5156	0.39947
G042005	G04	Yongkang City	2005	0.764943	0.0951909	0.627446	0.519465	0.430067
G042006	G04	Yongkang City	2006	0.732812	0.0916499	0.628669	0.509074	0.412231
G042007	G04	Yongkang City	2007	1	0.0880627	0.545472	0.544751	0.544031
G042008	G04	Yongkang City	2008	1	0.0919244	0.555332	0.550627	0.545962
G042009	G04	Yongkang City	2009	0.725041	0.0912036	0.630082	0.5071	0.408122
G042010	G04	Yongkang City	2010	1	0.0909404	0.55285	0.549148	0.54547
G042011	G04	Yongkang City	2011	0.48505	0.0780274	0.691001	0.441071	0.281539
G042012	G04	Yongkang City	2012	0.511727	0.0792746	0.681597	0.44879	0.295501
G042013	G04	Yongkang City	2013	0.492151	0.0898078	0.72251	0.458515	0.290979
G042014	G04	Yongkang City	2014	0.572896	0.0987355	0.708228	0.487683	0.335816
G042015	G04	Yongkang City	2015	0.501231	0.103156	0.752456	0.476852	0.302193
G042016	G04	Yongkang City	2016	1	0.156556	0.684224	0.629024	0.578278
G042017	G04	Yongkang City	2017	0.468046	0.243155	0.948688	0.580822	0.3556
G042018	G04	Yongkang City	2018	1	0.421458	0.913426	0.805728	0.710729
G042019	G04	Yongkang City	2019	1	0.287458	0.832883	0.732223	0.643729
G052000	G05	Wuyi County	2000	0.230795	0.0889333	0.896178	0.378506	0.159864
G052001	G05	Wuyi County	2001	0.225908	0.0718114	0.855629	0.356887	0.14886
G052002	G05	Wuyi County	2002	0.205318	0.0677529	0.863838	0.34343	0.136535
G052003	G05	Wuyi County	2003	0.210171	0.0643031	0.847093	0.340958	0.137237
G052004	G05	Wuyi County	2004	0.200412	0.0568585	0.82985	0.326723	0.128635
G052005	G05	Wuyi County	2005	0.18543	0.0583784	0.853488	0.322558	0.121904
G052006	G05	Wuyi County	2006	0.181588	0.0580763	0.856978	0.320458	0.119832
G052007	G05	Wuyi County	2007	0.195271	0.0597485	0.847108	0.328656	0.12751
G052008	G05	Wuyi County	2008	0.205859	0.0614889	0.841659	0.335422	0.133674
G052009	G05	Wuyi County	2009	0.196633	0.0618181	0.853174	0.332042	0.129226
G052010	G05	Wuyi County	2010	0.231609	0.0654969	0.8291	0.350949	0.148553
G052011	G05	Wuyi County	2011	0.228187	0.0603632	0.813467	0.342583	0.144275
G052012	G05	Wuyi County	2012	0.240364	0.0612797	0.80469	0.348375	0.150822
G052013	G05	Wuyi County	2013	0.250798	0.0653002	0.809706	0.357734	0.158049
G052014	G05	Wuyi County	2014	0.277528	0.0677461	0.794258	0.370295	0.172637
G052015	G05	Wuyi County	2015	0.273753	0.0741261	0.818967	0.377427	0.17394
G052016	G05	Wuyi County	2016	0.312371	0.0801812	0.806314	0.397819	0.196276
G052017	G05	Wuyi County	2017	0.324256	0.0846691	0.810387	0.407055	0.204463
G052018	G05	Wuyi County	2018	0.357765	0.103144	0.833559	0.438289	0.230455
G052019	G05	Wuyi County	2019	0.357705	0.108262	0.844647	0.443608	0.232983
G062000	G06	Pujiang county	2000	0.24404	0.0771199	0.854324	0.370388	0.16058
G062001	G06	Pujiang county	2001	0.235328	0.0737189	0.852377	0.362922	0.154523
G062002	G06	Pujiang county	2002	0.196754	0.0717245	0.884944	0.344666	0.134239
G062003	G06	Pujiang county	2003	0.179174	0.048327	0.818048	0.305047	0.113751
G062004	G06	Pujiang county	2004	0.168903	0.0480469	0.830465	0.300141	0.108475
G062005	G06	Pujiang county	2005	0.16024	0.050476	0.853612	0.299891	0.105358
G062006	G06	Pujiang county	2006	0.164138	0.0537318	0.862091	0.30645	0.108935
G062007	G06	Pujiang county	2007	0.166968	0.0573345	0.87241	0.312797	0.112151
G062008	G06	Pujiang county	2008	0.173635	0.0599786	0.873673	0.319454	0.116807
G062009	G06	Pujiang county	2009	0.166666	0.0605476	0.884235	0.316946	0.113607
G062010	G06	Pujiang county	2010	0.1785	0.0627828	0.877492	0.325364	0.120641
G062011	G06	Pujiang county	2011	0.190052	0.0670164	0.878027	0.335941	0.128534
G062012	G06	Pujiang county	2012	0.199222	0.0714239	0.881494	0.345378	0.135323
G062013	G06	Pujiang county	2013	0.196219	0.0809481	0.909415	0.355007	0.138583
G062014	G06	Pujiang county	2014	0.205701	0.0809291	0.900283	0.359199	0.143315
G062015	G06	Pujiang county	2015	0.207676	0.0949006	0.927945	0.374683	0.151288
G062016	G06	Pujiang county	2016	0.229575	0.110398	0.936545	0.398999	0.169987
G062017	G06	Pujiang county	2017	0.22123	0.109558	0.941293	0.394568	0.165394
G062018	G06	Pujiang county	2018	0.238539	0.1133	0.934503	0.405459	0.17592
G062019	G06	Pujiang county	2019	0.281934	0.144601	0.946749	0.449345	0.213268
G072000	G07	Panan county	2000	0.299655	0.250448	0.995991	0.523401	0.275051
G072001	G07	Panan county	2001	0.290561	0.147254	0.944913	0.454806	0.218908
G072002	G07	Panan county	2002	0.287196	0.169188	0.965992	0.469501	0.228192
G072003	G07	Panan county	2003	0.277999	0.113949	0.908194	0.42188	0.195974
G072004	G07	Panan county	2004	0.292484	0.118278	0.905613	0.431272	0.205381
G072005	G07	Panan county	2005	0.324986	0.13316	0.908125	0.4561	0.229073
G072006	G07	Panan county	2006	0.37374	0.174219	0.931353	0.505145	0.27398
G072007	G07	Panan county	2007	0.31668	0.154864	0.939277	0.47059	0.235772
G072008	G07	Panan county	2008	0.322891	0.167099	0.948108	0.481956	0.244995
G072009	G07	Panan county	2009	0.307334	0.18338	0.967571	0.487237	0.245357
G072010	G07	Panan county	2010	0.331953	0.191276	0.963178	0.501977	0.261614
G072011	G07	Panan county	2011	0.322876	0.169048	0.949849	0.48335	0.245962
G072012	G07	Panan county	2012	0.31282	0.164298	0.950315	0.476136	0.238559
G072013	G07	Panan county	2013	0.297923	0.183973	0.97164	0.483854	0.240948
G072014	G07	Panan county	2014	0.287825	0.18894	0.978254	0.482906	0.238382
G072015	G07	Panan county	2015	0.275357	0.228877	0.995742	0.501043	0.252117
G072016	G07	Panan county	2016	0.270108	0.291083	0.999301	0.529528	0.280596
G072017	G07	Panan county	2017	0.263804	0.243198	0.999174	0.50328	0.253501
G072018	G07	Panan county	2018	0.276013	0.289452	0.999718	0.531651	0.282732
G072019	G07	Panan county	2019	0.31903	0.335368	0.999688	0.571924	0.327199
H002000	H00	Quzhou city district	2000	0.124565	0.0508568	0.907443	0.282121	0.0877107
H002001	H00	Quzhou city district	2001	0.122187	0.053209	0.919423	0.283957	0.0876979
H002002	H00	Quzhou city district	2002	0.151189	0.0515539	0.870913	0.297129	0.101372
H002003	H00	Quzhou city district	2003	0.149199	0.0415765	0.825685	0.280642	0.0953875
H002004	H00	Quzhou city district	2004	0.16307	0.0465215	0.831132	0.295126	0.104796
H002005	H00	Quzhou city district	2005	0.172052	0.0422416	0.795649	0.291978	0.107147
H002006	H00	Quzhou city district	2006	0.180225	0.0527456	0.837008	0.312248	0.116485
H002007	H00	Quzhou city district	2007	0.191919	0.0570791	0.840681	0.323518	0.124499
H002008	H00	Quzhou city district	2008	0.20921	0.0582031	0.8253	0.332186	0.133706
H002009	H00	Quzhou city district	2009	0.200866	0.0539337	0.816986	0.32262	0.1274
H002010	H00	Quzhou city district	2010	0.233346	0.0558996	0.78971	0.33795	0.144623
H002011	H00	Quzhou city district	2011	0.248221	0.0571532	0.780077	0.34512	0.152687
H002012	H00	Quzhou city district	2012	0.234888	0.0583028	0.798279	0.342088	0.146595
H002013	H00	Quzhou city district	2013	0.233498	0.0614475	0.812235	0.346096	0.147473
H002014	H00	Quzhou city district	2014	0.233093	0.062474	0.816561	0.347382	0.147783
H002015	H00	Quzhou city district	2015	0.23094	0.0690739	0.841967	0.355388	0.150007
H002016	H00	Quzhou city district	2016	0.242047	0.0741308	0.84732	0.365995	0.158089
H002017	H00	Quzhou city district	2017	0.269186	0.0780996	0.835014	0.380781	0.173643
H002018	H00	Quzhou city district	2018	0.346153	0.0870285	0.801355	0.416613	0.216591
H002019	H00	Quzhou city district	2019	0.411566	0.090906	0.7699	0.439803	0.251236
H012000	H01	Jiangshan City	2000	0.151023	0.0649687	0.917205	0.314729	0.107996
H012001	H01	Jiangshan City	2001	0.1484	0.0688039	0.930435	0.317879	0.108602
H012002	H01	Jiangshan City	2002	0.132965	0.0739236	0.958415	0.314869	0.103445
H012003	H01	Jiangshan City	2003	0.131277	0.0784758	0.967798	0.318589	0.104876
H012004	H01	Jiangshan City	2004	0.138469	0.0716153	0.948016	0.315565	0.105042
H012005	H01	Jiangshan City	2005	0.141464	0.0815917	0.963302	0.327773	0.111528
H012006	H01	Jiangshan City	2006	0.144338	0.0894695	0.972074	0.337104	0.116904
H012007	H01	Jiangshan City	2007	0.154645	0.0975487	0.974034	0.350461	0.126097
H012008	H01	Jiangshan City	2008	0.173764	0.105597	0.969773	0.368047	0.139681
H012009	H01	Jiangshan City	2009	0.167845	0.101226	0.968865	0.361035	0.134535
H012010	H01	Jiangshan City	2010	0.195825	0.102618	0.94998	0.376507	0.149221
H012011	H01	Jiangshan City	2011	0.205586	0.098657	0.936203	0.377381	0.152121
H012012	H01	Jiangshan City	2012	0.326076	0.133147	0.907469	0.456471	0.229612
H012013	H01	Jiangshan City	2013	0.234066	0.11719	0.94302	0.406965	0.175628
H012014	H01	Jiangshan City	2014	0.239024	0.120215	0.943728	0.411718	0.17962
H012015	H01	Jiangshan City	2015	0.266509	0.127666	0.935911	0.429484	0.197087
H012016	H01	Jiangshan City	2016	0.273703	0.119795	0.920336	0.42553	0.196749
H012017	H01	Jiangshan City	2017	0.283038	0.115595	0.907505	0.425301	0.199317
H012018	H01	Jiangshan City	2018	0.319337	0.124007	0.897711	0.446091	0.221672
H012019	H01	Jiangshan City	2019	0.32781	0.134904	0.908952	0.458576	0.231357
H022000	H02	Changshan county	2000	0.216142	0.0556363	0.806982	0.33115	0.135889
H022001	H02	Changshan county	2001	0.186746	0.0554959	0.840498	0.319064	0.121121
H022002	H02	Changshan county	2002	0.155389	0.0557868	0.881783	0.305132	0.105588
H022003	H02	Changshan county	2003	0.141302	0.0681214	0.936959	0.313226	0.104712
H022004	H02	Changshan county	2004	0.136854	0.0673974	0.940405	0.309903	0.102126
H022005	H02	Changshan county	2005	0.119775	0.0639013	0.952609	0.29578	0.0918383
H022006	H02	Changshan county	2006	0.115651	0.0706442	0.970379	0.300647	0.0931476
H022007	H02	Changshan county	2007	0.123872	0.0771305	0.972587	0.312644	0.100501
H022008	H02	Changshan county	2008	0.129961	0.0743849	0.962305	0.313563	0.102173
H022009	H02	Changshan county	2009	0.120522	0.0687802	0.96192	0.30174	0.0946512
H022010	H02	Changshan county	2010	0.137932	0.06805	0.940691	0.31126	0.102991
H022011	H02	Changshan county	2011	0.148167	0.067203	0.926649	0.315889	0.107685
H022012	H02	Changshan county	2012	0.154541	0.0695761	0.925351	0.322015	0.112059
H022013	H02	Changshan county	2013	0.161442	0.0725666	0.92507	0.328994	0.117004
H022014	H02	Changshan county	2014	0.151805	0.0707793	0.93139	0.321957	0.111292
H022015	H02	Changshan county	2015	0.155148	0.0762604	0.940099	0.329808	0.115704
H022016	H02	Changshan county	2016	0.176044	0.0694725	0.900879	0.332551	0.122758
H022017	H02	Changshan county	2017	0.196335	0.0639397	0.860958	0.334728	0.130138
H022018	H02	Changshan county	2018	0.190347	0.0909851	0.935554	0.362768	0.140666
H022019	H02	Changshan county	2019	0.216779	0.0882486	0.906888	0.371904	0.152514
H032000	H03	Kaihua county	2000	0.19946	0.0529304	0.814213	0.320546	0.126195
H032001	H03	Kaihua county	2001	0.18207	0.0554859	0.846203	0.317034	0.118778
H032002	H03	Kaihua county	2002	0.160284	0.0591018	0.887292	0.311977	0.109693
H032003	H03	Kaihua county	2003	0.154719	0.0635004	0.908441	0.314833	0.10911
H032004	H03	Kaihua county	2004	0.166902	0.0721733	0.918152	0.331291	0.119537
H032005	H03	Kaihua county	2005	0.170382	0.0757675	0.923176	0.337075	0.123075
H032006	H03	Kaihua county	2006	0.17073	0.0815127	0.93536	0.343466	0.126122
H032007	H03	Kaihua county	2007	0.17957	0.0932256	0.948587	0.359701	0.136398
H032008	H03	Kaihua county	2008	0.188722	0.0933365	0.941083	0.364308	0.141029
H032009	H03	Kaihua county	2009	0.179183	0.0938471	0.949901	0.360105	0.136515
H032010	H03	Kaihua county	2010	0.185423	0.115698	0.972823	0.382712	0.15056
H032011	H03	Kaihua county	2011	0.194367	0.113344	0.964712	0.385261	0.153855
H032012	H03	Kaihua county	2012	0.222855	0.0988915	0.922798	0.385297	0.160873
H032013	H03	Kaihua county	2013	0.243988	0.0937543	0.895621	0.388902	0.168871
H032014	H03	Kaihua county	2014	0.237109	0.0908857	0.895127	0.383143	0.163997
H032015	H03	Kaihua county	2015	0.221259	0.0925537	0.912026	0.378289	0.156906
H032016	H03	Kaihua county	2016	0.238092	0.0903693	0.893159	0.382993	0.164231
H032017	H03	Kaihua county	2017	0.247192	0.0926476	0.890616	0.389016	0.16992
H032018	H03	Kaihua county	2018	0.269126	0.10111	0.891099	0.40615	0.185118
H032019	H03	Kaihua county	2019	0.291858	0.10929	0.890433	0.422608	0.200574
H042000	H04	Longyou county	2000	0.194219	0.0589121	0.845147	0.327058	0.126566
H042001	H04	Longyou county	2001	0.163928	0.0591805	0.882937	0.31384	0.111554
H042002	H04	Longyou county	2002	0.146701	0.064388	0.920839	0.311752	0.105544
H042003	H04	Longyou county	2003	0.13976	0.0632014	0.926128	0.306569	0.101481
H042004	H04	Longyou county	2004	0.138195	0.0698616	0.944526	0.31346	0.104028
H042005	H04	Longyou county	2005	0.127759	0.0755955	0.96654	0.313489	0.101677
H042006	H04	Longyou county	2006	0.125258	0.0760075	0.969598	0.312367	0.100633
H042007	H04	Longyou county	2007	0.132349	0.0808372	0.970369	0.321612	0.106593
H042008	H04	Longyou county	2008	0.14425	0.0849736	0.965985	0.332736	0.114612
H042009	H04	Longyou county	2009	0.143335	0.090299	0.973894	0.337294	0.116817
H042010	H04	Longyou county	2010	0.152069	0.0949342	0.972879	0.34663	0.123502
H042011	H04	Longyou county	2011	0.175432	0.100609	0.962563	0.36449	0.13802
H042012	H04	Longyou county	2012	0.176915	0.103953	0.96567	0.368257	0.140434
H042013	H04	Longyou county	2013	0.179648	0.107147	0.967519	0.372478	0.143398
H042014	H04	Longyou county	2014	0.185284	0.104814	0.960758	0.373306	0.145049
H042015	H04	Longyou county	2015	0.189202	0.1056	0.958946	0.375965	0.147401
H042016	H04	Longyou county	2016	0.204643	0.109792	0.953417	0.387161	0.157217
H042017	H04	Longyou county	2017	0.205398	0.113323	0.957363	0.390597	0.159361
H042018	H04	Longyou county	2018	0.265057	0.129491	0.939116	0.430422	0.197274
H042019	H04	Longyou county	2019	0.252988	0.126396	0.942687	0.422871	0.189692
I002000	I00	Zhoushan city district	2000	0.198858	0.0643945	0.859713	0.336394	0.131626
I002001	I00	Zhoushan city district	2001	0.192738	0.0670192	0.875075	0.337126	0.129879
I002002	I00	Zhoushan city district	2002	0.206308	0.0813046	0.900612	0.35988	0.143806
I002003	I00	Zhoushan city district	2003	0.197565	0.0841553	0.915393	0.359085	0.14086
I002004	I00	Zhoushan city district	2004	0.197386	0.0844736	0.916254	0.359343	0.14093
I002005	I00	Zhoushan city district	2005	0.228559	0.0895886	0.899553	0.37828	0.159074
I002006	I00	Zhoushan city district	2006	0.236916	0.114605	0.937514	0.405928	0.17576
I002007	I00	Zhoushan city district	2007	0.254997	0.105438	0.909848	0.404933	0.180218
I002008	I00	Zhoushan city district	2008	0.258862	0.103525	0.903471	0.404602	0.181193
I002009	I00	Zhoushan city district	2009	0.240906	0.0994025	0.909452	0.393379	0.170154
I002010	I00	Zhoushan city district	2010	0.284808	0.108026	0.893021	0.418813	0.196417
I002011	I00	Zhoushan city district	2011	0.322948	0.119646	0.88826	0.443361	0.221297
I002012	I00	Zhoushan city district	2012	0.365849	0.134656	0.886922	0.47112	0.250252
I002013	I00	Zhoushan city district	2013	0.367318	0.138512	0.891847	0.474933	0.252915
I002014	I00	Zhoushan city district	2014	0.37603	0.1424	0.892702	0.481043	0.259215
I002015	I00	Zhoushan city district	2015	0.37358	0.157577	0.913577	0.492571	0.265579
I002016	I00	Zhoushan city district	2016	0.398827	0.213421	0.953045	0.540139	0.306124
I002017	I00	Zhoushan city district	2017	0.379521	0.195993	0.947791	0.522239	0.287757
I002018	I00	Zhoushan city district	2018	0.381526	0.230891	0.969278	0.544795	0.306209
I002019	I00	Zhoushan city district	2019	0.37178	0.236763	0.975077	0.544691	0.304272
I012000	I01	Daishan county	2000	1	1	1	1	1
I012001	I01	Daishan county	2001	1	0.367659	0.886696	0.778684	0.68383
I012002	I01	Daishan county	2002	1	1	1	1	1
I012003	I01	Daishan county	2003	0.398922	1	0.902985	0.794735	0.699461
I012004	I01	Daishan county	2004	0.413592	1	0.909897	0.801942	0.706796
I012005	I01	Daishan county	2005	0.380445	0.339527	0.998384	0.599504	0.359986
I012006	I01	Daishan county	2006	0.383505	0.13247	0.873667	0.474758	0.257988
I012007	I01	Daishan county	2007	0.359556	0.173529	0.937137	0.499787	0.266543
I012008	I01	Daishan county	2008	0.386644	0.17705	0.928304	0.511507	0.281847
I012009	I01	Daishan county	2009	0.381896	0.193445	0.944835	0.521346	0.287671
I012010	I01	Daishan county	2010	0.471574	0.213883	0.926644	0.563549	0.342729
I012011	I01	Daishan county	2011	0.48912	0.178744	0.885453	0.543766	0.333932
I012012	I01	Daishan county	2012	0.471546	0.193895	0.908794	0.549886	0.33272
I012013	I01	Daishan county	2013	0.53754	0.203278	0.892419	0.574944	0.370409
I012014	I01	Daishan county	2014	0.529889	0.180819	0.871071	0.556362	0.355354
I012015	I01	Daishan county	2015	0.522322	0.173321	0.865044	0.548526	0.347821
I012016	I01	Daishan county	2016	0.691882	0.281042	0.906469	0.66405	0.486462
I012017	I01	Daishan county	2017	0.407173	0.257734	0.974416	0.569165	0.332454
I012018	I01	Daishan county	2018	0.38792	0.274896	0.985354	0.571449	0.331408
I012019	I01	Daishan county	2019	0.380273	0.229695	0.969051	0.543641	0.304984
I022000	I02	Shengsi County	2000	0.332222	1	0.865302	0.759202	0.666111
I022001	I02	Shengsi County	2001	0.343341	1	0.872382	0.765476	0.67167
I022002	I02	Shengsi County	2002	0.266496	0.590138	0.925884	0.62974	0.428317
I022003	I02	Shengsi County	2003	0.245381	1	0.795515	0.703818	0.622691
I022004	I02	Shengsi County	2004	0.244172	1	0.794324	0.702949	0.622086
I022005	I02	Shengsi County	2005	0.266916	1	0.815585	0.718776	0.633458
I022006	I02	Shengsi County	2006	0.283782	0.378088	0.989797	0.572328	0.330935
I022007	I02	Shengsi County	2007	0.308827	1	0.849191	0.745468	0.654414
I022008	I02	Shengsi County	2008	0.349922	0.819117	0.915925	0.731694	0.584519
I022009	I02	Shengsi County	2009	0.333262	1	0.865979	0.759795	0.666631
I022010	I02	Shengsi County	2010	0.354258	1	0.878999	0.771489	0.677129
I022011	I02	Shengsi County	2011	0.330423	0.838311	0.900642	0.725469	0.584367
I022012	I02	Shengsi County	2012	0.401408	0.801946	0.942979	0.753239	0.601677
I022013	I02	Shengsi County	2013	0.485973	1	0.938264	0.834936	0.742986
I022014	I02	Shengsi County	2014	0.452347	0.481397	0.999516	0.683115	0.466872
I022015	I02	Shengsi County	2015	0.512925	0.625243	0.995119	0.752533	0.569084
I022016	I02	Shengsi County	2016	0.608863	1	0.969998	0.883344	0.804431
I022017	I02	Shengsi County	2017	0.627984	0.568484	0.998763	0.772977	0.598234
I022018	I02	Shengsi County	2018	1	1	1	1	1
I022019	I02	Shengsi County	2019	1	1	1	1	1
J002000	J00	Taizhou city district	2000	0.275528	0.0770837	0.826604	0.381753	0.176306
J002001	J00	Taizhou city district	2001	0.325048	0.0778045	0.789514	0.398784	0.201426
J002002	J00	Taizhou city district	2002	0.275945	0.0747461	0.819051	0.378968	0.175345
J002003	J00	Taizhou city district	2003	0.235661	0.0731134	0.85022	0.362302	0.154387
J002004	J00	Taizhou city district	2004	0.235466	0.075744	0.858252	0.365443	0.155605
J002005	J00	Taizhou city district	2005	0.209904	0.0759421	0.883384	0.355325	0.142923
J002006	J00	Taizhou city district	2006	0.217551	0.0771777	0.879293	0.359968	0.147365
J002007	J00	Taizhou city district	2007	0.227161	0.078795	0.874555	0.36577	0.152978
J002008	J00	Taizhou city district	2008	0.240127	0.0832923	0.874555	0.376064	0.161709
J002009	J00	Taizhou city district	2009	0.23859	0.0859985	0.882609	0.378474	0.162294
J002010	J00	Taizhou city district	2010	0.268853	0.101787	0.892651	0.406726	0.18532
J002011	J00	Taizhou city district	2011	0.287776	0.0954828	0.865023	0.407141	0.191629
J002012	J00	Taizhou city district	2012	0.298538	0.102819	0.873042	0.41857	0.200679
J002013	J00	Taizhou city district	2013	0.276837	0.094629	0.871435	0.402311	0.185733
J002014	J00	Taizhou city district	2014	0.332545	0.109823	0.864009	0.437155	0.221184
J002015	J00	Taizhou city district	2015	0.349546	0.111868	0.857125	0.444685	0.230707
J002016	J00	Taizhou city district	2016	0.376253	0.132927	0.878425	0.472904	0.25459
J002017	J00	Taizhou city district	2017	0.414471	0.143217	0.873742	0.493597	0.278844
J002018	J00	Taizhou city district	2018	0.485529	0.153317	0.854154	0.522337	0.319423
J002019	J00	Taizhou city district	2019	0.472871	0.158909	0.867781	0.523568	0.31589
J012000	J01	Wenling City	2000	1	0.299802	0.8425	0.73996	0.649901
J012001	J01	Wenling City	2001	1	0.268202	0.816719	0.719641	0.634101
J012002	J01	Wenling City	2002	1	0.222508	0.771704	0.686809	0.611254
J012003	J01	Wenling City	2003	1	0.242363	0.792528	0.701644	0.621181
J012004	J01	Wenling City	2004	1	0.247079	0.797176	0.705033	0.62354
J012005	J01	Wenling City	2005	1	0.300744	0.843212	0.740541	0.650372
J012006	J01	Wenling City	2006	1	0.232474	0.782419	0.694374	0.616237
J012007	J01	Wenling City	2007	0.614387	0.176437	0.832656	0.573796	0.395412
J012008	J01	Wenling City	2008	0.734886	0.195505	0.814804	0.615665	0.465196
J012009	J01	Wenling City	2009	0.646791	0.191979	0.840225	0.593614	0.419385
J012010	J01	Wenling City	2010	0.734232	0.214966	0.837095	0.630305	0.474599
J012011	J01	Wenling City	2011	0.528229	0.17152	0.860312	0.548636	0.349875
J012012	J01	Wenling City	2012	0.45149	0.17501	0.897356	0.530185	0.31325
J012013	J01	Wenling City	2013	0.397623	0.174723	0.921048	0.513399	0.286173
J012014	J01	Wenling City	2014	0.436062	0.198113	0.926939	0.542145	0.317087
J012015	J01	Wenling City	2015	0.398772	0.209008	0.950008	0.537306	0.30389
J012016	J01	Wenling City	2016	0.401652	0.22556	0.95978	0.548628	0.313606
J012017	J01	Wenling City	2017	0.407628	0.22862	0.959606	0.552515	0.318124
J012018	J01	Wenling City	2018	0.419691	0.277493	0.978979	0.584178	0.348592
J012019	J01	Wenling City	2019	0.400033	0.297099	0.989039	0.58715	0.348566
J022000	J02	Linhai City	2000	0.282594	0.101132	0.881119	0.411162	0.191863
J022001	J02	Linhai City	2001	0.283375	0.0999019	0.877981	0.410189	0.191639
J022002	J02	Linhai City	2002	0.267923	0.0941932	0.877398	0.398572	0.181058
J022003	J02	Linhai City	2003	0.259736	0.0905218	0.875558	0.391581	0.175129
J022004	J02	Linhai City	2004	0.269256	0.101085	0.890953	0.406175	0.185171
J022005	J02	Linhai City	2005	0.296431	0.112946	0.893931	0.427759	0.204689
J022006	J02	Linhai City	2006	0.315998	0.117889	0.889677	0.439328	0.216943
J022007	J02	Linhai City	2007	0.239998	0.103421	0.917516	0.396921	0.17171
J022008	J02	Linhai City	2008	0.255131	0.106915	0.912363	0.406397	0.181023
J022009	J02	Linhai City	2009	0.266695	0.111794	0.912417	0.415535	0.189244
J022010	J02	Linhai City	2010	0.345893	0.125343	0.883716	0.456311	0.235618
J022011	J02	Linhai City	2011	0.302779	0.107331	0.879135	0.424583	0.205055
J022012	J02	Linhai City	2012	0.285224	0.106972	0.890749	0.41794	0.196098
J022013	J02	Linhai City	2013	0.272112	0.106898	0.899991	0.41298	0.189505
J022014	J02	Linhai City	2014	0.299286	0.110456	0.887478	0.426402	0.204871
J022015	J02	Linhai City	2015	0.260958	0.106567	0.907485	0.408365	0.183762
J022016	J02	Linhai City	2016	0.315909	0.130665	0.909908	0.450744	0.223287
J022017	J02	Linhai City	2017	0.335388	0.137126	0.907714	0.463091	0.236257
J022018	J02	Linhai City	2018	0.356004	0.156462	0.921079	0.485809	0.256233
J022019	J02	Linhai City	2019	0.352903	0.151219	0.916485	0.480635	0.252061
J032000	J03	Yuhuan county	2000	1	0.468836	0.932325	0.827476	0.734418
J032001	J03	Yuhuan county	2001	1	1	1	1	1
J032002	J03	Yuhuan county	2002	0.787258	0.290682	0.887571	0.691646	0.53897
J032003	J03	Yuhuan county	2003	0.904159	0.321589	0.879836	0.734322	0.612874
J032004	J03	Yuhuan county	2004	1	0.167398	0.700948	0.639643	0.583699
J032005	J03	Yuhuan county	2005	0.846313	0.185147	0.76754	0.629161	0.51573
J032006	J03	Yuhuan county	2006	0.665509	0.162593	0.794464	0.573541	0.414051
J032007	J03	Yuhuan county	2007	0.406371	0.126769	0.851445	0.476413	0.26657
J032008	J03	Yuhuan county	2008	0.464565	0.130305	0.827202	0.496023	0.297435
J032009	J03	Yuhuan county	2009	0.365062	0.127299	0.875673	0.464299	0.24618
J032010	J03	Yuhuan county	2010	0.499589	0.128801	0.807359	0.503655	0.314195
J032011	J03	Yuhuan county	2011	0.592126	0.12683	0.762334	0.523491	0.359478
J032012	J03	Yuhuan county	2012	0.520429	0.127009	0.7942	0.507048	0.323719
J032013	J03	Yuhuan county	2013	0.277666	0.11764	0.914398	0.425128	0.197653
J032014	J03	Yuhuan county	2014	0.460719	0.139846	0.845305	0.503816	0.300283
J032015	J03	Yuhuan county	2015	0.43368	0.144393	0.865775	0.500241	0.289037
J032016	J03	Yuhuan county	2016	0.511135	0.178787	0.876326	0.549817	0.344961
J032017	J03	Yuhuan county	2017	0.535636	0.135298	0.802474	0.518848	0.335467
J032018	J03	Yuhuan county	2018	0.762406	0.144422	0.731837	0.576043	0.453414
J032019	J03	Yuhuan county	2019	1	0.170899	0.706123	0.642961	0.585449
J042000	J04	Sanmen county	2000	0.46838	0.389663	0.995783	0.653615	0.429021
J042001	J04	Sanmen county	2001	0.492033	1	0.940262	0.837527	0.746017
J042002	J04	Sanmen county	2002	0.361099	0.214569	0.967062	0.527592	0.287834
J042003	J04	Sanmen county	2003	0.281003	0.184144	0.978079	0.476944	0.232574
J042004	J04	Sanmen county	2004	0.257516	0.143165	0.958411	0.438188	0.200341
J042005	J04	Sanmen county	2005	0.233205	0.137929	0.966487	0.423495	0.185567
J042006	J04	Sanmen county	2006	0.211657	0.111688	0.951007	0.392112	0.161672
J042007	J04	Sanmen county	2007	0.186917	0.100366	0.953537	0.370091	0.143641
J042008	J04	Sanmen county	2008	0.190452	0.102199	0.953446	0.373515	0.146326
J042009	J04	Sanmen county	2009	0.178153	0.106629	0.967947	0.37125	0.142391
J042010	J04	Sanmen county	2010	0.20665	0.119406	0.963538	0.396338	0.163028
J042011	J04	Sanmen county	2011	0.198586	0.109846	0.957717	0.384311	0.154216
J042012	J04	Sanmen county	2012	0.201578	0.108814	0.954296	0.384841	0.155196
J042013	J04	Sanmen county	2013	0.196467	0.109603	0.958881	0.38307	0.153035
J042014	J04	Sanmen county	2014	0.219787	0.115213	0.950029	0.398911	0.1675
J042015	J04	Sanmen county	2015	0.227903	0.135046	0.966719	0.418849	0.181474
J042016	J04	Sanmen county	2016	0.244644	0.162536	0.979458	0.446551	0.20359
J042017	J04	Sanmen county	2017	0.26302	0.140631	0.952926	0.438549	0.201826
J042018	J04	Sanmen county	2018	0.279143	0.161732	0.963886	0.460952	0.220437
J042019	J04	Sanmen county	2019	0.323175	0.137904	0.915719	0.459466	0.23054
J052000	J05	Tiantai county	2000	0.258145	0.0951976	0.887317	0.395934	0.176671
J052001	J05	Tiantai county	2001	0.279184	0.10533	0.891948	0.414105	0.192257
J052002	J05	Tiantai county	2002	0.26514	0.116946	0.921719	0.419628	0.191043
J052003	J05	Tiantai county	2003	0.292307	0.121133	0.910266	0.433786	0.20672
J052004	J05	Tiantai county	2004	0.256673	0.115001	0.924504	0.414496	0.185837
J052005	J05	Tiantai county	2005	0.222976	0.108796	0.938914	0.394655	0.165886
J052006	J05	Tiantai county	2006	0.230496	0.104306	0.92625	0.39377	0.167401
J052007	J05	Tiantai county	2007	0.256089	0.10661	0.911125	0.406487	0.181349
J052008	J05	Tiantai county	2008	0.277992	0.106216	0.894489	0.41453	0.192104
J052009	J05	Tiantai county	2009	0.265109	0.1064	0.904157	0.409818	0.185754
J052010	J05	Tiantai county	2010	0.350881	0.127744	0.884677	0.460124	0.239312
J052011	J05	Tiantai county	2011	0.310547	0.104815	0.868717	0.424754	0.207681
J052012	J05	Tiantai county	2012	0.314593	0.108369	0.873083	0.429698	0.211481
J052013	J05	Tiantai county	2013	0.285394	0.110095	0.8964	0.42102	0.197744
J052014	J05	Tiantai county	2014	0.299904	0.118852	0.901703	0.434507	0.209378
J052015	J05	Tiantai county	2015	0.290705	0.126712	0.919592	0.438095	0.208709
J052016	J05	Tiantai county	2016	0.295137	0.188404	0.975334	0.4856	0.241771
J052017	J05	Tiantai county	2017	0.303951	0.181702	0.9678	0.484776	0.242827
J052018	J05	Tiantai county	2018	0.328971	0.21825	0.979316	0.51764	0.273611
J052019	J05	Tiantai county	2019	0.321373	0.231768	0.986792	0.522415	0.27657
J062000	J06	Xianju county	2000	1	0.137315	0.651641	0.608737	0.568658
J062001	J06	Xianju county	2001	1	0.142062	0.660054	0.613931	0.571031
J062002	J06	Xianju county	2002	1	0.117801	0.614102	0.585852	0.558901
J062003	J06	Xianju county	2003	0.271782	0.093378	0.872528	0.399132	0.18258
J062004	J06	Xianju county	2004	0.263982	0.0970811	0.886751	0.400108	0.180531
J062005	J06	Xianju county	2005	0.260721	0.0969204	0.888951	0.398701	0.178821
J062006	J06	Xianju county	2006	0.266933	0.0832343	0.851347	0.386079	0.175084
J062007	J06	Xianju county	2007	0.26586	0.0904132	0.870341	0.393751	0.178137
J062008	J06	Xianju county	2008	0.288093	0.0934135	0.860002	0.405029	0.190753
J062009	J06	Xianju county	2009	0.267136	0.094618	0.878962	0.398728	0.180877
J062010	J06	Xianju county	2010	0.337177	0.103886	0.848666	0.432617	0.220532
J062011	J06	Xianju county	2011	0.326951	0.0957734	0.837214	0.42066	0.211362
J062012	J06	Xianju county	2012	0.30773	0.100767	0.862154	0.419635	0.204249
J062013	J06	Xianju county	2013	0.283924	0.103377	0.884697	0.41391	0.19365
J062014	J06	Xianju county	2014	0.283624	0.103627	0.885411	0.414051	0.193625
J062015	J06	Xianju county	2015	0.2774	0.108759	0.899601	0.416767	0.19308
J062016	J06	Xianju county	2016	0.275922	0.113499	0.908866	0.420673	0.194711
J062017	J06	Xianju county	2017	0.278491	0.105077	0.891963	0.413599	0.191784
J062018	J06	Xianju county	2018	0.295288	0.121583	0.909049	0.43529	0.208435
J062019	J06	Xianju county	2019	0.30375	0.137793	0.926678	0.45231	0.220772
K002000	K00	Lishui city district	2000	0.165787	0.0869327	0.950075	0.346484	0.12636
K002001	K00	Lishui city district	2001	0.181183	0.0703958	0.897818	0.336059	0.125789
K002002	K00	Lishui city district	2002	0.187719	0.0735811	0.899555	0.342822	0.13065
K002003	K00	Lishui city district	2003	0.19517	0.0796774	0.907428	0.353132	0.137424
K002004	K00	Lishui city district	2004	0.174915	0.0630056	0.882472	0.324005	0.11896
K002005	K00	Lishui city district	2005	0.172692	0.059031	0.871439	0.317752	0.115862
K002006	K00	Lishui city district	2006	0.179836	0.067441	0.89073	0.331857	0.123639
K002007	K00	Lishui city district	2007	0.18869	0.0709288	0.891209	0.340128	0.129809
K002008	K00	Lishui city district	2008	0.197984	0.0702955	0.879471	0.34347	0.13414
K002009	K00	Lishui city district	2009	0.19916	0.0704757	0.878766	0.3442	0.134818
K002010	K00	Lishui city district	2010	0.226244	0.0824217	0.884812	0.369534	0.154333
K002011	K00	Lishui city district	2011	0.228821	0.0834073	0.884928	0.371685	0.156114
K002012	K00	Lishui city district	2012	0.2429	0.0939476	0.896919	0.388668	0.168424
K002013	K00	Lishui city district	2013	0.253581	0.116256	0.928508	0.414365	0.184918
K002014	K00	Lishui city district	2014	0.266399	0.119791	0.92514	0.422658	0.193095
K002015	K00	Lishui city district	2015	0.278087	0.13554	0.93874	0.440618	0.206814
K002016	K00	Lishui city district	2016	0.346949	0.310492	0.998461	0.5729	0.32872
K002017	K00	Lishui city district	2017	0.380095	0.352642	0.999298	0.605071	0.366368
K002018	K00	Lishui city district	2018	0.351746	0.192594	0.956304	0.510174	0.27217
K002019	K00	Lishui city district	2019	0.448434	1	0.924657	0.818323	0.724217
K012000	K01	Longquan City	2000	0.167519	0.109125	0.977469	0.367703	0.138322
K012001	K01	Longquan City	2001	0.185791	0.114241	0.971149	0.381691	0.150016
K012002	K01	Longquan City	2002	0.186614	0.114367	0.970764	0.382218	0.15049
K012003	K01	Longquan City	2003	0.184025	0.116078	0.974031	0.382302	0.150052
K012004	K01	Longquan City	2004	0.179651	0.116386	0.976898	0.380262	0.148018
K012005	K01	Longquan City	2005	0.176566	0.113998	0.976541	0.376662	0.145282
K012006	K01	Longquan City	2006	0.178749	0.0745808	0.911547	0.339795	0.126665
K012007	K01	Longquan City	2007	0.220277	0.0759936	0.873402	0.359697	0.148136
K012008	K01	Longquan City	2008	0.238213	0.0849703	0.880435	0.377188	0.161592
K012009	K01	Longquan City	2009	0.227617	0.0867318	0.893943	0.37484	0.157174
K012010	K01	Longquan City	2010	0.273304	0.0944924	0.873864	0.400877	0.183898
K012011	K01	Longquan City	2011	0.253723	0.0756625	0.841291	0.372229	0.164693
K012012	K01	Longquan City	2012	0.275436	0.0764175	0.82466	0.380893	0.175927
K012013	K01	Longquan City	2013	0.30297	0.117138	0.896845	0.434035	0.210054
K012014	K01	Longquan City	2014	0.266862	0.0779676	0.836615	0.379796	0.172415
K012015	K01	Longquan City	2015	0.255712	0.0892282	0.875816	0.388654	0.17247
K012016	K01	Longquan City	2016	0.26064	0.0857651	0.86322	0.386668	0.173203
K012017	K01	Longquan City	2017	0.246079	0.0904269	0.886591	0.386228	0.168253
K012018	K01	Longquan City	2018	0.270673	0.138912	0.946844	0.440348	0.204792
K012019	K01	Longquan City	2019	0.274063	0.178859	0.977658	0.470533	0.226461
K022000	K02	Qingtian county	2000	0.245755	0.0732762	0.841259	0.366325	0.159516
K022001	K02	Qingtian county	2001	0.315947	0.0961883	0.845977	0.417527	0.206068
K022002	K02	Qingtian county	2002	0.218186	0.357469	0.970287	0.528465	0.287827
K022003	K02	Qingtian county	2003	0.196695	0.295197	0.979745	0.490881	0.245946
K022004	K02	Qingtian county	2004	0.156674	0.233663	0.980356	0.437418	0.195168
K022005	K02	Qingtian county	2005	0.143009	0.213848	0.980099	0.418184	0.178429
K022006	K02	Qingtian county	2006	0.142121	0.184303	0.991615	0.402297	0.163212
K022007	K02	Qingtian county	2007	0.187828	0.219273	0.997012	0.450491	0.20355
K022008	K02	Qingtian county	2008	0.217874	0.246782	0.998063	0.481537	0.232328
K022009	K02	Qingtian county	2009	0.22488	0.233588	0.99982	0.478741	0.229234
K022010	K02	Qingtian county	2010	0.292532	0.261273	0.998406	0.525796	0.276903
K022011	K02	Qingtian county	2011	0.233084	0.199234	0.99693	0.464215	0.216159
K022012	K02	Qingtian county	2012	0.265142	0.214362	0.994377	0.488266	0.239752
K022013	K02	Qingtian county	2013	0.30398	0.239352	0.992901	0.519362	0.271666
K022014	K02	Qingtian county	2014	0.295114	0.224477	0.990716	0.50733	0.259795
K022015	K02	Qingtian county	2015	0.350339	0.245498	0.984398	0.541545	0.297919
K022016	K02	Qingtian county	2016	0.368002	0.337356	0.999056	0.593587	0.352679
K022017	K02	Qingtian county	2017	0.346358	0.424193	0.994885	0.619116	0.385275
K022018	K02	Qingtian county	2018	0.384886	0.487764	0.993026	0.658242	0.436325
K022019	K02	Qingtian county	2019	0.352779	0.507219	0.983743	0.650391	0.429999
K032000	K03	Yunhe County	2000	1	0.163284	0.694729	0.635676	0.581642
K032001	K03	Yunhe County	2001	0.603214	0.197322	0.861932	0.58737	0.400268
K032002	K03	Yunhe County	2002	1	1	1	1	1
K032003	K03	Yunhe County	2003	0.554383	0.301198	0.955212	0.639242	0.42779
K032004	K03	Yunhe County	2004	0.516109	0.376794	0.987753	0.664066	0.446452
K032005	K03	Yunhe County	2005	0.263133	0.170615	0.976987	0.460308	0.216874
K032006	K03	Yunhe County	2006	0.138272	0.0583314	0.913603	0.299681	0.0983015
K032007	K03	Yunhe County	2007	0.156133	0.0713834	0.928032	0.324918	0.113758
K032008	K03	Yunhe County	2008	0.178958	0.0811676	0.926646	0.347163	0.130063
K032009	K03	Yunhe County	2009	0.176766	0.0840624	0.934707	0.349141	0.130414
K032010	K03	Yunhe County	2010	0.223574	0.0898811	0.904481	0.376507	0.156728
K032011	K03	Yunhe County	2011	0.163513	0.0723474	0.92228	0.329795	0.11793
K032012	K03	Yunhe County	2012	0.163236	0.0738103	0.926112	0.331309	0.118523
K032013	K03	Yunhe County	2013	0.161659	0.0778058	0.936686	0.334891	0.119733
K032014	K03	Yunhe County	2014	0.183562	0.0775399	0.913848	0.345404	0.130551
K032015	K03	Yunhe County	2015	0.186358	0.0912006	0.939395	0.361066	0.138779
K032016	K03	Yunhe County	2016	0.252263	0.0982913	0.898378	0.396819	0.175277
K032017	K03	Yunhe County	2017	0.256811	0.149896	0.964829	0.442946	0.203354
K032018	K03	Yunhe County	2018	0.281983	0.143413	0.945458	0.448438	0.212698
K032019	K03	Yunhe County	2019	0.294249	0.147448	0.943153	0.456393	0.220849
K042000	K04	Qingyuan county	2000	0.245523	0.0829822	0.869013	0.377806	0.164252
K042001	K04	Qingyuan county	2001	0.233075	0.0810511	0.875091	0.370735	0.157063
K042002	K04	Qingyuan county	2002	0.239423	0.0843644	0.877875	0.376991	0.161894
K042003	K04	Qingyuan county	2003	0.21616	0.0805622	0.889474	0.363267	0.148361
K042004	K04	Qingyuan county	2004	0.223316	0.0819849	0.886398	0.367844	0.15265
K042005	K04	Qingyuan county	2005	0.216981	0.0855487	0.900699	0.369112	0.151265
K042006	K04	Qingyuan county	2006	0.203851	0.0768654	0.891835	0.353802	0.140358
K042007	K04	Qingyuan county	2007	0.235392	0.0861847	0.885842	0.377403	0.160788
K042008	K04	Qingyuan county	2008	0.251931	0.102594	0.906953	0.400959	0.177262
K042009	K04	Qingyuan county	2009	0.249698	0.102831	0.909085	0.400299	0.176265
K042010	K04	Qingyuan county	2010	0.262509	0.108891	0.91045	0.411182	0.1857
K042011	K04	Qingyuan county	2011	0.272699	0.104407	0.894897	0.410774	0.188553
K042012	K04	Qingyuan county	2012	0.280439	0.10423	0.888912	0.413484	0.192335
K042013	K04	Qingyuan county	2013	0.166967	0.081238	0.938458	0.341269	0.124102
K042014	K04	Qingyuan county	2014	0.269398	0.0902841	0.86719	0.394913	0.179841
K042015	K04	Qingyuan county	2015	0.267579	0.0994165	0.888842	0.403857	0.183498
K042016	K04	Qingyuan county	2016	0.26895	0.119574	0.923137	0.423474	0.194262
K042017	K04	Qingyuan county	2017	0.282263	0.131013	0.930624	0.438523	0.206638
K042018	K04	Qingyuan county	2018	0.291778	0.144244	0.941015	0.452937	0.218011
K042019	K04	Qingyuan county	2019	0.29403	0.171022	0.964384	0.473545	0.232526
K052000	K05	Jinyun county	2000	0.168531	0.18002	0.999457	0.41735	0.174275
K052001	K05	Jinyun county	2001	0.172486	0.189316	0.998918	0.425094	0.180901
K052002	K05	Jinyun county	2002	0.148799	0.185722	0.99389	0.407724	0.16726
K052003	K05	Jinyun county	2003	0.164968	0.169525	0.999907	0.408938	0.167246
K052004	K05	Jinyun county	2004	0.156562	0.160249	0.999932	0.397989	0.158406
K052005	K05	Jinyun county	2005	0.141364	0.144986	0.99992	0.37837	0.143175
K052006	K05	Jinyun county	2006	0.144353	0.074952	0.948606	0.322517	0.109653
K052007	K05	Jinyun county	2007	0.155058	0.0882825	0.961612	0.342052	0.12167
K052008	K05	Jinyun county	2008	0.174115	0.0963678	0.957799	0.359909	0.135242
K052009	K05	Jinyun county	2009	0.174536	0.119705	0.982484	0.380189	0.147121
K052010	K05	Jinyun county	2010	0.208316	0.132394	0.974856	0.407519	0.170355
K052011	K05	Jinyun county	2011	0.215291	0.130736	0.969685	0.409596	0.173013
K052012	K05	Jinyun county	2012	0.22396	0.136185	0.969846	0.417903	0.180073
K052013	K05	Jinyun county	2013	0.269767	0.151666	0.959931	0.449748	0.210716
K052014	K05	Jinyun county	2014	0.22387	0.146807	0.978151	0.425781	0.185339
K052015	K05	Jinyun county	2015	0.218966	0.156963	0.986305	0.43057	0.187965
K052016	K05	Jinyun county	2016	0.245505	0.173743	0.985242	0.454456	0.209624
K052017	K05	Jinyun county	2017	0.298816	0.191622	0.975821	0.489173	0.245219
K052018	K05	Jinyun county	2018	0.359441	0.201068	0.959252	0.518493	0.280254
K052019	K05	Jinyun county	2019	0.324345	0.197925	0.970262	0.503358	0.261135
K062000	K06	Suichang county	2000	0.154077	0.070476	0.928113	0.322808	0.112276
K062001	K06	Suichang county	2001	0.1539	0.0768664	0.942638	0.329795	0.115383
K062002	K06	Suichang county	2002	0.154398	0.08121	0.950529	0.334629	0.117804
K062003	K06	Suichang county	2003	0.13984	0.0823455	0.96594	0.32758	0.111093
K062004	K06	Suichang county	2004	0.115858	0.0757765	0.977882	0.306101	0.0958172
K062005	K06	Suichang county	2005	0.115818	0.0805119	0.983697	0.310749	0.0981652
K062006	K06	Suichang county	2006	0.116792	0.0829638	0.985556	0.313744	0.0998778
K062007	K06	Suichang county	2007	0.126817	0.0897215	0.985217	0.326602	0.108269
K062008	K06	Suichang county	2008	0.142644	0.0904286	0.974582	0.337008	0.116536
K062009	K06	Suichang county	2009	0.153762	0.0988537	0.976091	0.351124	0.126308
K062010	K06	Suichang county	2010	0.195451	0.102548	0.950161	0.376262	0.148999
K062011	K06	Suichang county	2011	0.192197	0.0958729	0.942439	0.368435	0.144035
K062012	K06	Suichang county	2012	0.205769	0.0884842	0.917132	0.367334	0.147127
K062013	K06	Suichang county	2013	0.271804	0.10373	0.894254	0.40977	0.187767
K062014	K06	Suichang county	2014	0.1974	0.0932325	0.933562	0.368323	0.145316
K062015	K06	Suichang county	2015	0.195459	0.0991012	0.944982	0.373064	0.14728
K062016	K06	Suichang county	2016	0.220229	0.104367	0.934126	0.389367	0.162298
K062017	K06	Suichang county	2017	0.228374	0.103124	0.925875	0.391743	0.165749
K062018	K06	Suichang county	2018	0.245516	0.113989	0.930671	0.409012	0.179753
K062019	K06	Suichang county	2019	0.290148	0.126167	0.919159	0.437412	0.208157
K072000	K07	Songyang County	2000	0.226977	0.149078	0.978309	0.428893	0.188028
K072001	K07	Songyang County	2001	0.231318	0.148704	0.976084	0.430659	0.190011
K072002	K07	Songyang County	2002	0.229146	0.105841	0.929791	0.394632	0.167494
K072003	K07	Songyang County	2003	0.211244	0.0929526	0.921294	0.374336	0.152098
K072004	K07	Songyang County	2004	0.200384	0.0835107	0.911329	0.359668	0.141947
K072005	K07	Songyang County	2005	0.172659	0.0711469	0.909198	0.332917	0.121903
K072006	K07	Songyang County	2006	0.178408	0.0669008	0.890716	0.33053	0.122655
K072007	K07	Songyang County	2007	0.185487	0.0709679	0.894761	0.338722	0.128227
K072008	K07	Songyang County	2008	0.192245	0.0777507	0.905634	0.349655	0.134998
K072009	K07	Songyang County	2009	0.187299	0.0766422	0.907872	0.346139	0.131971
K072010	K07	Songyang County	2010	0.21197	0.083666	0.900916	0.364927	0.147818
K072011	K07	Songyang County	2011	0.203654	0.0809999	0.902405	0.358381	0.142327
K072012	K07	Songyang County	2012	0.209894	0.0795261	0.892804	0.359441	0.14471
K072013	K07	Songyang County	2013	0.30625	0.0986116	0.858471	0.41687	0.202431
K072014	K07	Songyang County	2014	0.226379	0.0850582	0.891119	0.37251	0.155719
K072015	K07	Songyang County	2015	0.23383	0.0887366	0.893125	0.379534	0.161283
K072016	K07	Songyang County	2016	0.251632	0.100379	0.90298	0.39866	0.176006
K072017	K07	Songyang County	2017	0.247137	0.0880912	0.880288	0.38412	0.167614
K072018	K07	Songyang County	2018	0.239821	0.098755	0.909069	0.392294	0.169288
K072019	K07	Songyang County	2019	0.246715	0.112199	0.927111	0.407892	0.179457
K082000	K08	Jingning autonomous County	2000	0.206849	0.169603	0.995094	0.432785	0.188226
K082001	K08	Jingning autonomous County	2001	0.209821	0.183198	0.997703	0.442784	0.196509
K082002	K08	Jingning autonomous County	2002	0.1654	0.130385	0.992968	0.383214	0.147893
K082003	K08	Jingning autonomous County	2003	0.170752	0.13712	0.994015	0.391171	0.153936
K082004	K08	Jingning autonomous County	2004	0.20114	0.132021	0.978243	0.403678	0.16658
K082005	K08	Jingning autonomous County	2005	0.210087	0.136473	0.97718	0.411492	0.17328
K082006	K08	Jingning autonomous County	2006	0.19489	0.122117	0.973294	0.392773	0.158503
K082007	K08	Jingning autonomous County	2007	0.205411	0.130223	0.974585	0.404416	0.167817
K082008	K08	Jingning autonomous County	2008	0.219343	0.149945	0.982184	0.425857	0.184644
K082009	K08	Jingning autonomous County	2009	0.22453	0.15679	0.984094	0.43316	0.19066
K082010	K08	Jingning autonomous County	2010	0.241971	0.150207	0.97224	0.43663	0.196089
K082011	K08	Jingning autonomous County	2011	0.276244	0.131713	0.935139	0.436747	0.203978
K082012	K08	Jingning autonomous County	2012	0.270704	0.139676	0.947659	0.440965	0.20519
K082013	K08	Jingning autonomous County	2013	0.260998	0.146369	0.959594	0.442101	0.203683
K082014	K08	Jingning autonomous County	2014	0.499564	1	0.942672	0.840713	0.749782
K082015	K08	Jingning autonomous County	2015	0.264649	0.231926	0.997826	0.497743	0.248288
K082016	K08	Jingning autonomous County	2016	0.328254	1	0.862688	0.756925	0.664127
K082017	K08	Jingning autonomous County	2017	0.401804	0.701935	0.962319	0.728749	0.55187
K082018	K08	Jingning autonomous County	2018	0.639198	1	0.975475	0.894147	0.819599
K082019	K08	Jingning autonomous County	2019	1	1	1	1	1

## Sheet: coefficient of variation
Combination code	A002019	A012019	A022019	A032019	B002019	B012019	B022019	B032019	B042019	C002019	C012019	C022019	C032019	C042019	C052019	C062019	C072019	D002019	D012019	D022019	D032019	D042019	D052019	E002019	E012019	E022019	E032019	F002019	F012019	F022019	F032019	G002019	G012019	G022019	G032019	G042019	G052019	G062019	G072019	H002019	H012019	H022019	H032019	H042019	I002019	I012019	I022019	J002019	J012019
Code	A00	A01	A02	A03	B00	B01	B02	B03	B04	C00	C01	C02	C03	C04	C05	C06	C07	D00	D01	D02	D03	D04	D05	E00	E01	E02	E03	F00	F01	F02	F03	G00	G01	G02	G03	G04	G05	G06	G07	H00	H01	H02	H03	H04	I00	I01	I02	J00	J01
Year	2019	2019	2019	2019	2019	2019	2019	2019	2019	2019	2019	2019	2019	2019	2019	2019	2019	2019	2019	2019	2019	2019	2019	2019	2019	2019	2019	2019	2019	2019	2019	2019	2019	2019	2019	2019	2019	2019	2019	2019	2019	2019	2019	2019	2019	2019	2019	2019	2019
NU	1	0.348717	0.37154	0.319556	0.587699	0.457147	1	0.481026	0.462994	0.352307	0.406196	0.614215	0.284051	0.328705	0.295542	0.332237	1	0.402655	0.387839	0.426691	0.369252	0.400857	0.383852	0.421848	0.376847	0.332976	0.370411	1	0.493671	0.396975	1	0.368215	0.252221	0.430831	0.491678	1	0.357705	0.281934	0.31903	0.411566	0.32781	0.216779	0.291858	0.252988	0.37178	0.380273	1	0.472871	0.400033
EE	0.264832	0.250721	0.189104	0.188822	0.148618	0.132935	0.253728	0.136209	0.115382	0.24367	0.484801	1	1	1	1	1	1	0.13949	0.0841769	0.146828	0.109087	0.0986984	0.127408	0.122236	0.0835133	0.0816654	0.0833998	0.273728	0.188849	0.152776	0.171254	0.142457	0.0786092	0.165872	0.123529	0.287458	0.108262	0.144601	0.335368	0.090906	0.134904	0.0882486	0.10929	0.126396	0.236763	0.229695	1	0.158909	0.297099
		0.986547	0.945575	0.966369	0.802746	0.835536	0.803547	0.829406	0.79924	0.983246	0.996101	0.971021	0.830129	0.862988	0.839243	0.865312	1	0.874284	0.765589	0.872857	0.839155	0.796336	0.865105	0.834721	0.770713	0.795395	0.774604	0.82151	0.894728	0.895928	0.706642	0.896975	0.851241	0.896008	0.801185	0.832883	0.844647	0.946749	0.999688	0.7699	0.908952	0.906888	0.890433	0.942687	0.975077	0.969051	1	0.867781	0.989039
CC	0.813734	0.986547	0.945575	0.966369	0.802746	0.835536	0.803547	0.829406	0.79924	0.983246	0.996101	0.971021	0.830129	0.862988	0.839243	0.865312	1	0.874284	0.765589	0.872857	0.839155	0.796336	0.865105	0.834721	0.770713	0.795395	0.774604	0.82151	0.894728	0.895928	0.706642	0.896975	0.851241	0.896008	0.801185	0.832883	0.844647	0.946749	0.999688	0.7699	0.908952	0.906888	0.890433	0.942687	0.975077	0.969051	1	0.867781	0.989039
TT	0.632416	0.299719	0.280322	0.254189	0.368159	0.295041	0.626864	0.308617	0.289188	0.297989	0.445499	0.807107	0.642025	0.664353	0.647771	0.666119	1	0.271072	0.236008	0.286759	0.239169	0.249778	0.25563	0.272042	0.23018	0.207321	0.226905	0.636864	0.34126	0.274876	0.585627	0.255336	0.165415	0.298351	0.307603	0.643729	0.232983	0.213268	0.327199	0.251236	0.231357	0.152514	0.200574	0.189692	0.304272	0.304984	1	0.31589	0.348566
D
Mean	0.888721
Extreme deviation	0.293877
Deviation	-0.0749867	0.0978257	0.0568539	0.0776485	-0.0859743	-0.0531852	-0.0851743	-0.059315	-0.089481	0.0945251	0.10738	0.0823006	-0.0585916	-0.0257329	-0.0494774	-0.0234092	0.111279	-0.0144371	-0.123132	-0.0158635	-0.0495658	-0.0923849	-0.0236156	-0.0539997	-0.118008	-0.093326	-0.114117	-0.0672104	0.00600676	0.00720762	-0.182079	0.00825468	-0.0374802	0.00728691	-0.0875354	-0.0558379	-0.0440739	0.058028	0.110968	-0.118821	0.020231	0.0181669	0.00171231	0.053966	0.0863559	0.08033	0.111279	-0.0209402	0.100318
Sum of squared deviations	0.382421
Variance	0.00607017
Standard deviation	0.0779113
Unbiased estimation of standard deviation	0.0785371
Coefficient of variation	0.0883709
Skewness	-0.308133
Kurtosis	-0.786949
NU
Mean	0.458085
Extreme deviation	0.783221
Deviation	0.541915	-0.109368	-0.086545	-0.138529	0.129614	-0.000937308	0.541915	0.0229408	0.00490888	-0.105777	-0.0518883	0.15613	-0.174034	-0.129379	-0.162543	-0.125848	0.541915	-0.0554301	-0.0702453	-0.0313937	-0.0888328	-0.0572282	-0.0742332	-0.036237	-0.0812379	-0.125109	-0.0876739	0.541915	0.0355866	-0.0611099	0.541915	-0.08987	-0.205864	-0.0272541	0.0335935	0.541915	-0.10038	-0.176151	-0.139054	-0.0465186	-0.130275	-0.241306	-0.166226	-0.205097	-0.086305	-0.0778119	0.541915	0.0147858	-0.0580517
Sum of squared deviations	3.42677
Variance	0.0543932
Standard deviation	0.233223
Unbiased estimation of standard deviation	0.235097
Coefficient of variation	0.513217
Skewness	1.69384
Kurtosis	1.48628
EE
Mean	0.292075
Extreme deviation	0.921391
Deviation	-0.0272426	-0.0413543	-0.102971	-0.103253	-0.143457	-0.15914	-0.0383466	-0.155866	-0.176692	-0.0484048	0.192726	0.707925	0.707925	0.707925	0.707925	0.707925	0.707925	-0.152585	-0.207898	-0.145247	-0.182988	-0.193376	-0.164666	-0.169839	-0.208562	-0.21041	-0.208675	-0.0183465	-0.103226	-0.139299	-0.120821	-0.149618	-0.213466	-0.126203	-0.168546	-0.00461737	-0.183813	-0.147474	0.0432927	-0.201169	-0.157171	-0.203826	-0.182785	-0.165679	-0.0553115	-0.0623795	0.707925	-0.133166	0.00502363
Sum of squared deviations	5.67842
Variance	0.0901337
Standard deviation	0.300223
Unbiased estimation of standard deviation	0.302634
Coefficient of variation	1.03615
Skewness	1.81938
Kurtosis	1.7129
[truncated: 14 more columns]

## Sheet: combination
年份	2000	2001	2002	2003	2004	2005	2006	2007	2008	2009	2010	2011	2012	2013	2014	2015	2016	2017	2018	2019
coupling coordination degree
Mean	0.475293	0.4671	0.451168	0.429761	0.416293	0.400349	0.39401	0.40483	0.416313	0.415903	0.432748	0.427577	0.430728	0.438539	0.440185	0.446611	0.494967	0.498212	0.534239	0.558006
Extreme deviation	0.740781	0.735903	0.726403	0.571009	0.517217	0.519076	0.520924	0.704499	0.482959	0.489213	0.491646	0.419261	0.44171	0.518145	0.518756	0.422725	0.667449	0.535909	0.637232	0.628096
Deviation	0.000729966	-0.0746297	-0.0629317	-0.0383313	-0.0164287	0.00497342	0.0296387	0.0261728	0.0322457	0.0352771	0.0367103	0.205155	0.0488586	0.0666272	0.0454123	0.0753584	0.0869612	0.0895606	0.0950874	0.159363
Sum of squared deviations	1.73998	1.83262	1.75369	1.33007	0.969582	0.810143	0.587467	0.841235	0.710237	0.783041	0.779371	0.526877	0.467228	0.520595	0.477157	0.447353	0.991848	0.78914	1.35196	1.45361
Variance	0.0276188	0.0290892	0.0278364	0.0211122	0.0153902	0.0128594	0.00932487	0.0133529	0.0112736	0.0124292	0.012371	0.00836312	0.00741631	0.00826341	0.00757392	0.00710084	0.0157436	0.012526	0.0214596	0.0230732
Standard deviation	0.166189	0.170556	0.166842	0.1453	0.124057	0.113399	0.0965654	0.115555	0.106177	0.111486	0.111225	0.0914501	0.086118	0.0909033	0.0870283	0.0842665	0.125474	0.11192	0.146491	0.151899
Unbiased estimation of standard deviation	0.167524	0.171925	0.168182	0.146467	0.125054	0.11431	0.097341	0.116483	0.10703	0.112382	0.112118	0.0921847	0.0868097	0.0916334	0.0877273	0.0849433	0.126481	0.112819	0.147668	0.153119
Coefficient of variation	0.352464	0.36807	0.372772	0.340811	0.300398	0.285526	0.247052	0.287733	0.25709	0.270212	0.259084	0.215598	0.201542	0.208952	0.199297	0.190195	0.255535	0.226447	0.276408	0.274403
Skewness	1.48833	1.51897	1.99245	1.54991	1.59292	1.72135	2.083	2.85477	1.78036	1.90745	1.5856	1.31218	1.64934	1.98935	1.91969	1.40414	1.71671	1.09995	1.5159	1.43042
Kurtosis	1.96711	1.83912	3.80355	1.37941	1.71611	2.89043	5.32488	10.9747	2.90178	3.40868	2.28393	1.39543	3.63642	5.90475	6.34481	2.6809	3.97773	1.04718	1.9474	1.56172
Green Economic Efficiency value
Mean	0.389762	0.363179	0.330751	0.2748	0.264775	0.242232	0.24292	0.258641	0.278718	0.263756	0.290959	0.309714	0.29792	0.300777	0.313654	0.304247	0.358186	0.36285	0.407606	0.458085
Extreme deviation	0.90076	0.951181	0.888599	0.9386	0.884142	0.923881	0.884349	0.896372	0.870039	0.879478	0.862068	0.851833	0.845459	0.838558	0.848195	0.429522	0.823956	0.803665	0.809653	0.783221
Deviation	-0.0919173	-0.126636	-0.108735	-0.0533425	-0.0311415	-0.00298933	0.00581127	0.00926281	0.0186277	0.0346055	0.0341255	0.690286	0.0547238	0.101271	0.0933812	0.163313	0.211595	0.249665	0.274669	0.541915
Sum of squared deviations	4.57156	3.97699	3.67444	1.99909	1.65415	1.53177	1.33199	1.75342	1.71042	1.33559	1.37024	2.00095	0.921006	0.918648	1.01046	0.575167	1.62285	1.17316	2.17294	3.42677
Variance	0.0725644	0.0631268	0.0583245	0.0317316	0.0262563	0.0243138	0.0211427	0.0278321	0.0271495	0.0211999	0.0217498	0.0317611	0.0146191	0.0145817	0.0160391	0.00912964	0.0257596	0.0186215	0.0344911	0.0543932
Standard deviation	0.269378	0.25125	0.241505	0.178134	0.162038	0.155929	0.145405	0.16683	0.164771	0.145602	0.147478	0.178216	0.12091	0.120755	0.126646	0.0955492	0.160498	0.136461	0.185718	0.233223
Unbiased estimation of standard deviation	0.271542	0.253269	0.243445	0.179565	0.16334	0.157181	0.146573	0.16817	0.166095	0.146771	0.148663	0.179648	0.121881	0.121725	0.127663	0.0963166	0.161787	0.137557	0.18721	0.235097
Coefficient of variation	0.696686	0.697365	0.736035	0.653436	0.616901	0.648888	0.603381	0.650204	0.595923	0.556465	0.51094	0.580044	0.409106	0.4047	0.407018	0.316574	0.451685	0.379101	0.459291	0.513217
Skewness	1.54162	1.73108	2.11031	2.91528	3.34027	3.37093	3.31389	3.19985	3.10037	3.06545	2.63085	2.86426	3.30849	3.29109	2.77131	0.920839	2.26899	2.17052	2.17562	1.69384
Kurtosis	1.08977	2.05484	3.29398	9.26642	12.5121	12.6209	13.1444	11.3285	10.7673	11.3877	8.91284	8.74121	17.1142	16.9117	12.5364	0.19438	6.42231	6.84169	4.47672	1.48628
Ecological Welfare Performance value
Mean	0.190999	0.202155	0.183843	0.193067	0.165675	0.145769	0.124249	0.137506	0.140609	0.154647	0.158595	0.133874	0.139203	0.155786	0.144967	0.160433	0.22692	0.223129	0.276695	0.292075
Extreme deviation	0.973878	0.968773	0.949701	0.960944	0.968406	0.962561	0.947254	0.954796	0.793884	0.951516	0.950319	0.790445	0.752712	0.950109	0.947607	0.941892	0.939525	0.93606	0.93073	0.921391
Deviation	-0.0186047	-0.101851	-0.0815146	-0.0870628	-0.0562507	-0.0329551	0.0052585	-0.00869784	-0.00446005	-0.0157616	-0.00918063	0.0264064	0.0108116	0.00619283	-0.00836074	-0.00167171	-0.0256544	-0.0282704	-0.0467923	-0.0272426
Sum of squared deviations	3.39102	4.5124	3.47735	4.56868	3.04192	2.01406	1.10706	1.86282	1.56666	2.58131	2.16149	0.970788	1.05764	1.89845	1.18167	1.48878	3.89111	3.126	5.50408	5.67842
Variance	0.0538258	0.0716254	0.055196	0.0725188	0.0482845	0.0319692	0.0175723	0.0295686	0.0248676	0.0409732	0.0343094	0.0154093	0.0167879	0.0301341	0.0187566	0.0236314	0.0617636	0.0496191	0.0873664	0.0901337
Standard deviation	0.232004	0.267629	0.234938	0.269293	0.219737	0.178799	0.132561	0.171955	0.157695	0.202418	0.185228	0.124134	0.129568	0.173592	0.136955	0.153725	0.248523	0.222753	0.295578	0.300223
Unbiased estimation of standard deviation	0.233867	0.269779	0.236825	0.271456	0.221502	0.180236	0.133625	0.173336	0.158961	0.204044	0.186716	0.125131	0.130609	0.174986	0.138055	0.15496	0.250519	0.224543	0.297952	0.302634
Coefficient of variation	1.22444	1.33452	1.28819	1.40602	1.33697	1.23644	1.07547	1.26058	1.13052	1.31942	1.17731	0.934695	0.938264	1.12324	0.952317	0.965885	1.104	1.00633	1.07683	1.03615
Skewness	2.79007	2.52357	2.79839	2.56821	2.99817	3.74339	5.04555	4.27634	3.5108	3.64393	3.54185	4.12763	3.94612	3.97732	4.45975	3.58381	2.47311	2.26038	1.86092	1.81938
Kurtosis	7.22561	5.04442	7.13376	5.206	8.47455	15.2547	30.5129	19.082	12.247	12.821	12.9393	19.5549	17.2422	16.7364	24.4191	15.0305	5.12109	4.43366	1.94054	1.7129
coupling degree
Mean	0.871563	0.871781	0.890055	0.886945	0.884683	0.901561	0.906901	0.902832	0.891704	0.899391	0.894583	0.876767	0.883438	0.885893	0.881941	0.890017	0.890045	0.888471	0.890083	0.888721
Extreme deviation	0.361804	0.424816	0.385898	0.315477	0.377121	0.372474	0.369944	0.454528	0.444602	0.369738	0.447145	0.376536	0.31735	0.512311	0.49954	0.357509	0.315776	0.455565	0.287439	0.293877
Deviation	0.0921944	0.0427773	0.0393693	0.0488409	0.0474707	0.0317328	0.0421219	0.0336846	0.0365876	0.031722	0.0343592	-0.186675	0.0317104	0.0190022	-0.0144424	-0.0200075	-0.0116534	-0.0326681	-0.0217183	-0.0749867
Sum of squared deviations	0.601571	0.492458	0.46098	0.339492	0.40945	0.337655	0.271548	0.342071	0.370473	0.327729	0.352901	0.406004	0.310711	0.419847	0.465209	0.337841	0.321888	0.394914	0.343398	0.382421
Variance	0.00954875	0.0078168	0.00731714	0.00538876	0.00649921	0.00535961	0.00431028	0.0054297	0.00588052	0.00520205	0.0056016	0.00644451	0.00493192	0.00666425	0.00738427	0.00536255	0.00510933	0.00626848	0.00545076	0.00607017
Standard deviation	0.0977177	0.0884127	0.0855403	0.0734082	0.0806177	0.0732093	0.0656527	0.0736865	0.0766846	0.0721253	0.0748438	0.0802777	0.0702276	0.0816348	0.0859318	0.0732294	0.0714796	0.0791738	0.0738292	0.0779113
Unbiased estimation of standard deviation	0.0985026	0.0891228	0.0862274	0.0739978	0.0812652	0.0737974	0.0661801	0.0742783	0.0773005	0.0727046	0.075445	0.0809225	0.0707917	0.0822905	0.086622	0.0738176	0.0720537	0.0798097	0.0744223	0.0785371
Coefficient of variation	0.113018	0.102231	0.0968787	0.08343	0.091858	0.0818551	0.0729739	0.0822726	0.0866886	0.0808375	0.0843353	0.0922965	0.080132	0.0928899	0.0982175	0.0829396	0.0809552	0.0898282	0.0836127	0.0883709
Skewness	-0.69708	-0.879153	-1.0329	-0.684939	-1.0555	-1.11061	-1.4427	-1.93756	-1.76018	-1.42999	-1.73154	-0.890463	-0.633525	-2.08273	-1.57808	-0.844465	-0.477333	-1.11304	-0.248211	-0.308133
Kurtosis	-0.238187	1.07447	0.968207	0.198831	1.29249	1.90616	3.99375	7.68282	5.50118	3.31897	6.01987	0.977219	0.486055	7.97511	5.05785	1.34815	0.129119	3.95215	-0.800253	-0.786949

## Sheet: combination analysis 1
Year	2000	2001	2002	2003	2004	2005	2006	2007	2008	2009	2010	2011	2012	2013	2014	2015	2016	2017	2018	2019
Mean value of coupling degree（C）	0.871563	0.871781	0.890055	0.886945	0.884683	0.901561	0.906901	0.902832	0.891704	0.899391	0.894583	0.876767	0.883438	0.885893	0.881941	0.890017	0.890045	0.888471	0.890083	0.888721
Coefficient of variation of coupling degree（C）	0.113018	0.102231	0.0968787	0.08343	0.091858	0.0818551	0.0729739	0.0822726	0.0866886	0.0808375	0.0843353	0.0922965	0.080132	0.0928899	0.0982175	0.0829396	0.0809552	0.0898282	0.0836127	0.0883709
Mean value of coupling coordination degree（D）	0.475293	0.4671	0.451168	0.429761	0.416293	0.400349	0.39401	0.40483	0.416313	0.415903	0.432748	0.427577	0.430728	0.438539	0.440185	0.446611	0.494967	0.498212	0.534239	0.558006
Coefficient of variation of coupling coordination degree（D）	0.352464	0.36807	0.372772	0.340811	0.300398	0.285526	0.247052	0.287733	0.25709	0.270212	0.259084	0.215598	0.201542	0.208952	0.199297	0.190195	0.255535	0.226447	0.276408	0.274403
NU（Ug）	0.389762	0.363179	0.330751	0.2748	0.264775	0.242232	0.24292	0.258641	0.278718	0.263756	0.290959	0.309714	0.29792	0.300777	0.313654	0.304247	0.358186	0.36285	0.407606	0.458085
NU（Ug）	0.696686	0.697365	0.736035	0.653436	0.616901	0.648888	0.603381	0.650204	0.595923	0.556465	0.51094	0.580044	0.409106	0.4047	0.407018	0.316574	0.451685	0.379101	0.459291	0.513217
EE	0.190999	0.202155	0.183843	0.193067	0.165675	0.145769	0.124249	0.137506	0.140609	0.154647	0.158595	0.133874	0.139203	0.155786	0.144967	0.160433	0.22692	0.223129	0.276695	0.292075
EE	1.22444	1.33452	1.28819	1.40602	1.33697	1.23644	1.07547	1.26058	1.13052	1.31942	1.17731	0.934695	0.938264	1.12324	0.952317	0.965885	1.104	1.00633	1.07683	1.03615
Year	Mean value of coupling degree	Coefficient of variation of coupling degree	Mean value of coupling coordination degree	Coefficient of variation of coupling coordination degree	Mean Green Economic Efficiency Value	Coefficient of Variation of Green Economic Efficiency	Mean Ecological Welfare Performance value	Coefficient of Variation of Ecological Welfare Performance Value
2000	0.871563	0.113018	0.475293	0.352464	0.389762	0.696686	0.190999	1.22444
2001	0.871781	0.102231	0.4671	0.36807	0.363179	0.697365	0.202155	1.33452
2002	0.890055	0.0968787	0.451168	0.372772	0.330751	0.736035	0.183843	1.28819
2003	0.886945	0.08343	0.429761	0.340811	0.2748	0.653436	0.193067	1.40602
2004	0.884683	0.091858	0.416293	0.300398	0.264775	0.616901	0.165675	1.33697
2005	0.901561	0.0818551	0.400349	0.285526	0.242232	0.648888	0.145769	1.23644
2006	0.906901	0.0729739	0.39401	0.247052	0.24292	0.603381	0.124249	1.07547
2007	0.902832	0.0822726	0.40483	0.287733	0.258641	0.650204	0.137506	1.26058
2008	0.891704	0.0866886	0.416313	0.25709	0.278718	0.595923	0.140609	1.13052
2009	0.899391	0.0808375	0.415903	0.270212	0.263756	0.556465	0.154647	1.31942
2010	0.894583	0.0843353	0.432748	0.259084	0.290959	0.51094	0.158595	1.17731
2011	0.876767	0.0922965	0.427577	0.215598	0.309714	0.580044	0.133874	0.934695
2012	0.883438	0.080132	0.430728	0.201542	0.29792	0.409106	0.139203	0.938264
2013	0.885893	0.0928899	0.438539	0.208952	0.300777	0.4047	0.155786	1.12324
2014	0.881941	0.0982175	0.440185	0.199297	0.313654	0.407018	0.144967	0.952317
2015	0.890017	0.0829396	0.446611	0.190195	0.304247	0.316574	0.160433	0.965885
2016	0.890045	0.0809552	0.494967	0.255535	0.358186	0.451685	0.22692	1.104
2017	0.888471	0.0898282	0.498212	0.226447	0.36285	0.379101	0.223129	1.00633
2018	0.890083	0.0836127	0.534239	0.276408	0.407606	0.459291	0.276695	1.07683
2019	0.888721	0.0883709	0.558006	0.274403	0.458085	0.513217	0.292075	1.03615

## Sheet: Sheet2
			Year	Mean value of coupling degree	Mean value of coupling coordination degree	Coefficient of variation of coupling coordination degree	NU	EE
			2000	0.871563	0.475293	0.352464	0.389762	0.190999
			2001	0.871781	0.4671	0.36807	0.363179	0.202155
			2002	0.890055	0.451168	0.372772	0.330751	0.183843
			2003	0.886945	0.429761	0.340811	0.2748	0.193067
			2004	0.884683	0.416293	0.300398	0.264775	0.165675
			2005	0.901561	0.400349	0.285526	0.242232	0.145769
			2006	0.906901	0.39401	0.247052	0.24292	0.124249
			2007	0.902832	0.40483	0.287733	0.258641	0.137506
			2008	0.891704	0.416313	0.25709	0.278718	0.140609
			2009	0.899391	0.415903	0.270212	0.263756	0.154647
			2010	0.894583	0.432748	0.259084	0.290959	0.158595
			2011	0.876767	0.427577	0.215598	0.309714	0.133874
			2012	0.883438	0.430728	0.201542	0.29792	0.139203
			2013	0.885893	0.438539	0.208952	0.300777	0.155786
			2014	0.881941	0.440185	0.199297	0.313654	0.144967
			2015	0.890017	0.446611	0.190195	0.304247	0.160433
			2016	0.890045	0.494967	0.255535	0.358186	0.22692
			2017	0.888471	0.498212	0.226447	0.36285	0.223129
			2018	0.890083	0.534239	0.276408	0.407606	0.276695
			2019	0.888721	0.558006	0.274403	0.458085	0.292075

## Sheet: 2000
Combination code	Code	Year	NU	EE	CC	DD	TT
A002000	A00	2000	0.297845	0.172394	0.963757	0.476023	0.235119
A012000	A01	2000	0.261137	0.209262	0.993901	0.483493	0.2352
A022000	A02	2000	0.358846	0.126628	0.878179	0.4617	0.242737
A032000	A03	2000	0.244836	0.0961178	0.899858	0.39167	0.170477
B002000	B00	2000	0.2422	0.177936	0.988233	0.455627	0.210068
B012000	B01	2000	0.442198	0.107002	0.792143	0.466393	0.2746
B022000	B02	2000	0.319765	0.10038	0.852845	0.423272	0.210072
B032000	B03	2000	0.417368	0.182794	0.920454	0.525558	0.300081
B042000	B04	2000	0.320598	0.0972101	0.845064	0.420163	0.208904
C002000	C00	2000	0.172848	0.0261218	0.675423	0.259219	0.0994851
C012000	C01	2000	0.63976	0.2928	0.928212	0.65788	0.46628
C022000	C02	2000	1	0.560679	0.959563	0.865324	0.780339
C032000	C03	2000	0.424895	0.230575	0.955046	0.559466	0.327735
C042000	C04	2000	0.215825	0.190551	0.998064	0.450327	0.203188
C052000	C05	2000	0.386736	0.21279	0.956985	0.535602	0.299763
C062000	C06	2000	0.396426	1	0.901765	0.793489	0.698213
C072000	C07	2000	1	1	1	1	1
D002000	D00	2000	0.0992404	0.0513455	0.948072	0.267176	0.075293
D012000	D01	2000	0.334875	0.0735595	0.768544	0.396169	0.204217
D022000	D02	2000	0.381183	0.0643173	0.702931	0.395699	0.22275
D032000	D03	2000	0.257927	0.074582	0.834242	0.37242	0.166254
D042000	D04	2000	0.532993	0.0787686	0.669861	0.452656	0.305881
D052000	D05	2000	0.291638	0.056842	0.738939	0.358821	0.17424
E002000	E00	2000	0.201057	0.0544066	0.818816	0.323402	0.127732
E012000	E01	2000	0.257357	0.0981768	0.894173	0.398691	0.177767
E022000	E02	2000	0.240421	0.0895754	0.889409	0.383081	0.164998
E032000	E03	2000	0.37994	0.102109	0.8172	0.443808	0.241024
F002000	F00	2000	0.44621	0.204673	0.928597	0.549731	0.325442
F012000	F01	2000	1	0.130024	0.638196	0.60049	0.565012
F022000	F02	2000	0.363148	0.180123	0.941543	0.505724	0.271636
F032000	F03	2000	0.203865	0.0692785	0.870181	0.344735	0.136572
G002000	G00	2000	0.202828	0.0932855	0.929058	0.370882	0.148057
G012000	G01	2000	0.356399	0.0727022	0.750261	0.401209	0.214551
G022000	G02	2000	0.529849	0.117997	0.771915	0.500041	0.323923
G032000	G03	2000	0.278146	0.06928	0.799113	0.37258	0.173713
G042000	G04	2000	1	0.150644	0.674628	0.622999	0.575322
G052000	G05	2000	0.230795	0.0889333	0.896178	0.378506	0.159864
G062000	G06	2000	0.24404	0.0771199	0.854324	0.370388	0.16058
G072000	G07	2000	0.299655	0.250448	0.995991	0.523401	0.275051
H002000	H00	2000	0.124565	0.0508568	0.907443	0.282121	0.0877107
H012000	H01	2000	0.151023	0.0649687	0.917205	0.314729	0.107996
H022000	H02	2000	0.216142	0.0556363	0.806982	0.33115	0.135889
H032000	H03	2000	0.19946	0.0529304	0.814213	0.320546	0.126195
H042000	H04	2000	0.194219	0.0589121	0.845147	0.327058	0.126566
I002000	I00	2000	0.198858	0.0643945	0.859713	0.336394	0.131626
I012000	I01	2000	1	1	1	1	1
I022000	I02	2000	0.332222	1	0.865302	0.759202	0.666111
J002000	J00	2000	0.275528	0.0770837	0.826604	0.381753	0.176306
J012000	J01	2000	1	0.299802	0.8425	0.73996	0.649901
J022000	J02	2000	0.282594	0.101132	0.881119	0.411162	0.191863
J032000	J03	2000	1	0.468836	0.932325	0.827476	0.734418
J042000	J04	2000	0.46838	0.389663	0.995783	0.653615	0.429021
J052000	J05	2000	0.258145	0.0951976	0.887317	0.395934	0.176671
J062000	J06	2000	1	0.137315	0.651641	0.608737	0.568658
K002000	K00	2000	0.165787	0.0869327	0.950075	0.346484	0.12636
K012000	K01	2000	0.167519	0.109125	0.977469	0.367703	0.138322
K022000	K02	2000	0.245755	0.0732762	0.841259	0.366325	0.159516
K032000	K03	2000	1	0.163284	0.694729	0.635676	0.581642
K042000	K04	2000	0.245523	0.0829822	0.869013	0.377806	0.164252
K052000	K05	2000	0.168531	0.18002	0.999457	0.41735	0.174275
K062000	K06	2000	0.154077	0.070476	0.928113	0.322808	0.112276
K072000	K07	2000	0.226977	0.149078	0.978309	0.428893	0.188028
K082000	K08	2000	0.206849	0.169603	0.995094	0.432785	0.188226

## Sheet: 2001
Combination code	Code	Year	NU	EE	CC	DD	TT
A002001	A00	2001	0.236543	0.100304	0.914558	0.39247	0.168423
A012001	A01	2001	0.269762	0.224294	0.995756	0.495964	0.247028
A022001	A02	2001	0.362295	0.138394	0.894441	0.4732	0.250344
A032001	A03	2001	0.266309	0.106355	0.903201	0.410238	0.186332
B002001	B00	2001	0.271847	0.180345	0.979313	0.470552	0.226096
B012001	B01	2001	0.409812	0.0882906	0.763766	0.436139	0.249051
B022001	B02	2001	0.35572	0.106142	0.841426	0.440808	0.230931
B032001	B03	2001	0.427397	0.179715	0.912996	0.526446	0.303556
B042001	B04	2001	0.308824	0.105458	0.871223	0.424813	0.207141
C002001	C00	2001	0.180049	0.0312274	0.709811	0.27383	0.105638
C012001	C01	2001	1	0.349121	0.875926	0.768677	0.674561
C022001	C02	2001	0.410213	1	0.908343	0.800299	0.705107
C032001	C03	2001	0.444149	0.251337	0.960803	0.578025	0.347743
C042001	C04	2001	0.218733	0.194318	0.998252	0.454054	0.206526
C052001	C05	2001	0.37882	0.239959	0.974495	0.549089	0.309389
C062001	C06	2001	0.395096	1	0.901109	0.792822	0.697548
C072001	C07	2001	1	1	1	1	1
D002001	D00	2001	0.106179	0.0526146	0.94139	0.273392	0.0793967
D012001	D01	2001	0.355239	0.092716	0.810277	0.426009	0.223978
D022001	D02	2001	0.371585	0.0641356	0.708599	0.392907	0.21786
D032001	D03	2001	0.261313	0.0760754	0.8358	0.375492	0.168694
D042001	D04	2001	0.383645	0.0748878	0.739315	0.411704	0.229266
D052001	D05	2001	0.296906	0.0573167	0.736553	0.361181	0.177111
E002001	E00	2001	0.193102	0.0552852	0.831952	0.321439	0.124194
E012001	E01	2001	0.242308	0.100047	0.909575	0.394587	0.171178
E022001	E02	2001	0.192854	0.0868812	0.925465	0.359782	0.139868
E032001	E03	2001	0.0488188	0.099648	0.939569	0.264097	0.0742334
F002001	F00	2001	0.438691	0.140075	0.856617	0.497886	0.289383
F012001	F01	2001	1	0.100096	0.575184	0.562476	0.550048
F022001	F02	2001	0.31389	0.103554	0.863782	0.424606	0.208722
F032001	F03	2001	0.197345	0.0721954	0.885675	0.345489	0.13477
G002001	G00	2001	0.193989	0.0513177	0.813472	0.315872	0.122654
G012001	G01	2001	0.278351	0.0605248	0.766042	0.360273	0.169438
G022001	G02	2001	0.347017	0.0948557	0.821183	0.425945	0.220936
G032001	G03	2001	0.262534	0.0629102	0.789781	0.35849	0.162722
G042001	G04	2001	0.703371	0.125133	0.716167	0.544678	0.414252
G052001	G05	2001	0.225908	0.0718114	0.855629	0.356887	0.14886
G062001	G06	2001	0.235328	0.0737189	0.852377	0.362922	0.154523
G072001	G07	2001	0.290561	0.147254	0.944913	0.454806	0.218908
H002001	H00	2001	0.122187	0.053209	0.919423	0.283957	0.0876979
H012001	H01	2001	0.1484	0.0688039	0.930435	0.317879	0.108602
H022001	H02	2001	0.186746	0.0554959	0.840498	0.319064	0.121121
H032001	H03	2001	0.18207	0.0554859	0.846203	0.317034	0.118778
H042001	H04	2001	0.163928	0.0591805	0.882937	0.31384	0.111554
I002001	I00	2001	0.192738	0.0670192	0.875075	0.337126	0.129879
I012001	I01	2001	1	0.367659	0.886696	0.778684	0.68383
I022001	I02	2001	0.343341	1	0.872382	0.765476	0.67167
J002001	J00	2001	0.325048	0.0778045	0.789514	0.398784	0.201426
J012001	J01	2001	1	0.268202	0.816719	0.719641	0.634101
J022001	J02	2001	0.283375	0.0999019	0.877981	0.410189	0.191639
J032001	J03	2001	1	1	1	1	1
J042001	J04	2001	0.492033	1	0.940262	0.837527	0.746017
J052001	J05	2001	0.279184	0.10533	0.891948	0.414105	0.192257
J062001	J06	2001	1	0.142062	0.660054	0.613931	0.571031
K002001	K00	2001	0.181183	0.0703958	0.897818	0.336059	0.125789
K012001	K01	2001	0.185791	0.114241	0.971149	0.381691	0.150016
K022001	K02	2001	0.315947	0.0961883	0.845977	0.417527	0.206068
K032001	K03	2001	0.603214	0.197322	0.861932	0.58737	0.400268
K042001	K04	2001	0.233075	0.0810511	0.875091	0.370735	0.157063
K052001	K05	2001	0.172486	0.189316	0.998918	0.425094	0.180901
K062001	K06	2001	0.1539	0.0768664	0.942638	0.329795	0.115383
K072001	K07	2001	0.231318	0.148704	0.976084	0.430659	0.190011
K082001	K08	2001	0.209821	0.183198	0.997703	0.442784	0.196509
Combination Code	A002001	A022001	A032001	B002001	B012001	B022001	B032001	B042001	C002001	C012001	C022001	C032001	C042001	C052001	C062001	C072001	D002001	D012001	D022001	D032001	D042001	D052001	E002001	E012001	E022001	E032001	F002001	F012001	F022001	F032001	G002001	G012001	G022001	G032001	G042001	G052001	G062001	G072001	H002001	H012001	H022001	H032001	H042001	I002001	I012001	I022001	J002001	J012001	J022001
Code	A00	A02	A03	B00	B01	B02	B03	B04	C00	C01	C02	C03	C04	C05	C06	C07	D00	D01	D02	D03	D04	D05	E00	E01	E02	E03	F00	F01	F02	F03	G00	G01	G02	G03	G04	G05	G06	G07	H00	H01	H02	H03	H04	I00	I01	I02	J00	J01	J02
Area	Hangzhou City	Tonglu County	Chun'an County	Ningbo City	Yuyao City	Cixi City	Xiangshan County	Ninghai County	Wenzhou City	Rui'an City	Yueqing City	Yongjia County	Pingyang County	Cangnan County	Wencheng County	Taishun County	Jiaxing City	Pinghu City	Haining City	Tongxiang City	Jiashan County	Haiyan County	Huzhou City	Deqing County	Changxing County	Anji County	Shaoxing City	Zhuji City	Shengzhou City	Xinchang County	Jinhua City	Lanxi City	Dongyang City	Yiwu City	Yongkang City	Wuyi County	Pujiang County	Pan'an County	Quzhou City	Jiangshan City	Changshan County	Kaihua County	Longyou County	Zhoushan City	Daishan County	Shengsi County	Taizhou City	Wenling City	Linhai City
Year	2001	2001	2001	2001	2001	2001	2001	2001	2001	2001	2001	2001	2001	2001	2001	2001	2001	2001	2001	2001	2001	2001	2001	2001	2001	2001	2001	2001	2001	2001	2001	2001	2001	2001	2001	2001	2001	2001	2001	2001	2001	2001	2001	2001	2001	2001	2001	2001	2001
Green Economy Efficiency Value 0914	0.236543	0.362295	0.266309	0.271847	0.409812	0.35572	0.427397	0.308824	0.180049	1	0.410213	0.444149	0.218733	0.37882	0.395096	1	0.106179	0.355239	0.371585	0.261313	0.383645	0.296906	0.193102	0.242308	0.192854	0.0488188	0.438691	1	0.31389	0.197345	0.193989	0.278351	0.347017	0.262534	0.703371	0.225908	0.235328	0.290561	0.122187	0.1484	0.186746	0.18207	0.163928	0.192738	1	0.343341	0.325048	1	0.283375
Ecological welfare performance value 0914	0.100304	0.138394	0.106355	0.180345	0.0882906	0.106142	0.179715	0.105458	0.0312274	0.349121	1	0.251337	0.194318	0.239959	1	1	0.0526146	0.092716	0.0641356	0.0760754	0.0748878	0.0573167	0.0552852	0.100047	0.0868812	0.099648	0.140075	0.100096	0.103554	0.0721954	0.0513177	0.0605248	0.0948557	0.0629102	0.125133	0.0718114	0.0737189	0.147254	0.053209	0.0688039	0.0554959	0.0554859	0.0591805	0.0670192	0.367659	1	0.0778045	0.268202	0.0999019
Coupling degree 0914	0.914558	0.894441	0.903201	0.979313	0.763766	0.841426	0.912996	0.871223	0.709811	0.875926	0.908343	0.960803	0.998252	0.974495	0.901109	1	0.94139	0.810277	0.708599	0.8358	0.739315	0.736553	0.831952	0.909575	0.925465	0.939569	0.856617	0.575184	0.863782	0.885675	0.813472	0.766042	0.821183	0.789781	0.716167	0.855629	0.852377	0.944913	0.919423	0.930435	0.840498	0.846203	0.882937	0.875075	0.886696	0.872382	0.789514	0.816719	0.877981
Coupling coordination degree 0914	0.39247	0.4732	0.410238	0.470552	0.436139	0.440808	0.526446	0.424813	0.27383	0.768677	0.800299	0.578025	0.454054	0.549089	0.792822	1	0.273392	0.426009	0.392907	0.375492	0.411704	0.361181	0.321439	0.394587	0.359782	0.264097	0.497886	0.562476	0.424606	0.345489	0.315872	0.360273	0.425945	0.35849	0.544678	0.356887	0.362922	0.454806	0.283957	0.317879	0.319064	0.317034	0.31384	0.337126	0.778684	0.765476	0.398784	0.719641	0.410189
T0914 value	0.168423	0.250344	0.186332	0.226096	0.249051	0.230931	0.303556	0.207141	0.105638	0.674561	0.705107	0.347743	0.206526	0.309389	0.697548	1	0.0793967	0.223978	0.21786	0.168694	0.229266	0.177111	0.124194	0.171178	0.139868	0.0742334	0.289383	0.550048	0.208722	0.13477	0.122654	0.169438	0.220936	0.162722	0.414252	0.14886	0.154523	0.218908	0.0876979	0.108602	0.121121	0.118778	0.111554	0.129879	0.68383	0.67167	0.201426	0.634101	0.191639
[truncated: 13 more columns]

## Sheet: 2002
Combination code	Code	Year	NU	EE	CC	DD	TT
A002002	A00	2002	0.222016	0.102329	0.929424	0.388236	0.162172
A012002	A01	2002	0.234269	0.168061	0.986367	0.445446	0.201165
A022002	A02	2002	0.287684	0.114144	0.901934	0.425689	0.200914
A032002	A03	2002	0.271588	0.118001	0.919012	0.423106	0.194795
B002002	B00	2002	0.266719	0.114892	0.917448	0.418395	0.190806
B012002	B01	2002	0.28827	0.0689466	0.789322	0.375473	0.178608
B022002	B02	2002	0.256385	0.100543	0.899647	0.400693	0.178464
B032002	B03	2002	0.369419	0.114977	0.850931	0.453975	0.242198
B042002	B04	2002	0.306335	0.0998077	0.861057	0.418158	0.203071
C002002	C00	2002	0.184551	0.0952517	0.947704	0.364122	0.139901
C012002	C01	2002	0.318992	0.172045	0.954172	0.484012	0.245519
C022002	C02	2002	0.31994	0.115072	0.882161	0.438036	0.217506
C032002	C03	2002	0.343576	0.246587	0.986403	0.539509	0.295082
C042002	C04	2002	0.276687	0.282713	0.999942	0.528851	0.2797
C052002	C05	2002	0.345629	0.248076	0.986408	0.541126	0.296853
C062002	C06	2002	0.434072	1	0.91884	0.81169	0.717036
C072002	C07	2002	0.651041	0.510493	0.992652	0.759276	0.580767
D002002	D00	2002	0.111401	0.0502988	0.925856	0.273597	0.08085
D012002	D01	2002	0.273683	0.0541225	0.742552	0.348864	0.163903
D022002	D02	2002	0.31877	0.0523604	0.696215	0.359435	0.185565
D032002	D03	2002	0.245942	0.0521037	0.759623	0.336454	0.149023
D042002	D04	2002	0.28953	0.0524497	0.720689	0.351042	0.17099
D052002	D05	2002	0.269377	0.0534842	0.743544	0.346455	0.161431
E002002	E00	2002	0.174912	0.0564432	0.858947	0.315216	0.115678
E012002	E01	2002	0.211092	0.101888	0.937153	0.382956	0.15649
E022002	E02	2002	0.170238	0.0874054	0.946909	0.34926	0.128822
E032002	E03	2002	0.299022	0.107483	0.882035	0.42341	0.203252
F002002	F00	2002	1	1	1	1	1
F012002	F01	2002	0.346171	0.102924	0.840612	0.434462	0.224548
F022002	F02	2002	0.271845	0.101229	0.8893	0.407293	0.186537
F032002	F03	2002	0.198441	0.0740408	0.889701	0.348157	0.136241
G002002	G00	2002	0.172728	0.050308	0.835901	0.305316	0.111518
G012002	G01	2002	0.216541	0.0585551	0.81865	0.335565	0.137548
G022002	G02	2002	0.272491	0.0911971	0.866897	0.397039	0.181844
G032002	G03	2002	0.22233	0.0565025	0.803932	0.334785	0.139416
G042002	G04	2002	1	0.158148	0.686749	0.630617	0.579074
G052002	G05	2002	0.205318	0.0677529	0.863838	0.34343	0.136535
G062002	G06	2002	0.196754	0.0717245	0.884944	0.344666	0.134239
G072002	G07	2002	0.287196	0.169188	0.965992	0.469501	0.228192
H002002	H00	2002	0.151189	0.0515539	0.870913	0.297129	0.101372
H012002	H01	2002	0.132965	0.0739236	0.958415	0.314869	0.103445
H022002	H02	2002	0.155389	0.0557868	0.881783	0.305132	0.105588
H032002	H03	2002	0.160284	0.0591018	0.887292	0.311977	0.109693
H042002	H04	2002	0.146701	0.064388	0.920839	0.311752	0.105544
I002002	I00	2002	0.206308	0.0813046	0.900612	0.35988	0.143806
I012002	I01	2002	1	1	1	1	1
I022002	I02	2002	0.266496	0.590138	0.925884	0.62974	0.428317
J002002	J00	2002	0.275945	0.0747461	0.819051	0.378968	0.175345
J012002	J01	2002	1	0.222508	0.771704	0.686809	0.611254
J022002	J02	2002	0.267923	0.0941932	0.877398	0.398572	0.181058
J032002	J03	2002	0.787258	0.290682	0.887571	0.691646	0.53897
J042002	J04	2002	0.361099	0.214569	0.967062	0.527592	0.287834
J052002	J05	2002	0.26514	0.116946	0.921719	0.419628	0.191043
J062002	J06	2002	1	0.117801	0.614102	0.585852	0.558901
K002002	K00	2002	0.187719	0.0735811	0.899555	0.342822	0.13065
K012002	K01	2002	0.186614	0.114367	0.970764	0.382218	0.15049
K022002	K02	2002	0.218186	0.357469	0.970287	0.528465	0.287827
K032002	K03	2002	1	1	1	1	1
K042002	K04	2002	0.239423	0.0843644	0.877875	0.376991	0.161894
K052002	K05	2002	0.148799	0.185722	0.99389	0.407724	0.16726
K062002	K06	2002	0.154398	0.08121	0.950529	0.334629	0.117804
K072002	K07	2002	0.229146	0.105841	0.929791	0.394632	0.167494
K082002	K08	2002	0.1654	0.130385	0.992968	0.383214	0.147893

## Sheet: 2003
Combination code	Code	Year	NU	EE	CC	DD	TT
A002003	A00	2003	0.221458	0.106005	0.935786	0.39143	0.163731
A012003	A01	2003	0.210637	0.150156	0.98585	0.421716	0.180397
A022003	A02	2003	0.249912	0.104185	0.911389	0.401696	0.177048
A032003	A03	2003	0.274435	0.177202	0.97655	0.469599	0.225818
B002003	B00	2003	0.240036	0.127377	0.95183	0.41816	0.183707
B012003	B01	2003	0.263619	0.0667046	0.802892	0.364152	0.165162
B022003	B02	2003	0.220739	0.0906213	0.908493	0.376077	0.15568
B032003	B03	2003	0.341528	0.131997	0.896773	0.460784	0.236762
B042003	B04	2003	0.276486	0.0777954	0.827933	0.382963	0.177141
C002003	C00	2003	0.172643	0.107793	0.972895	0.369347	0.140218
C012003	C01	2003	0.28274	0.06066	0.762736	0.361887	0.1717
C022003	C02	2003	0.351543	0.112206	0.856533	0.445655	0.231875
C032003	C03	2003	0.311999	0.29107	0.999398	0.548956	0.301534
C042003	C04	2003	0.282396	1	0.828776	0.728978	0.641198
C052003	C05	2003	0.317078	1	0.855069	0.750397	0.658539
C062003	C06	2003	0.463536	1	0.930397	0.825127	0.731768
C072003	C07	2003	0.502437	1	0.943571	0.841919	0.751218
D002003	D00	2003	0.115016	0.0468317	0.906927	0.27091	0.0809239
D012003	D01	2003	0.218242	0.0645095	0.839278	0.344461	0.141376
D022003	D02	2003	0.274306	0.0504057	0.724251	0.342909	0.162356
D032003	D03	2003	0.238612	0.039056	0.695335	0.310703	0.138834
D042003	D04	2003	0.232083	0.0555027	0.789299	0.336891	0.143793
D052003	D05	2003	0.290895	0.0632273	0.765945	0.368265	0.177061
E002003	E00	2003	0.167165	0.0558476	0.866514	0.310841	0.111506
E012003	E01	2003	0.192347	0.0996557	0.948281	0.372089	0.146001
E022003	E02	2003	0.162633	0.0732428	0.925408	0.330365	0.117938
E032003	E03	2003	0.0613997	0.109654	0.959385	0.286449	0.0855267
F002003	F00	2003	0.372799	0.124207	0.865921	0.463879	0.248503
F012003	F01	2003	0.281809	0.102223	0.883923	0.41198	0.192016
F022003	F02	2003	0.234755	0.105691	0.925354	0.396883	0.170223
F032003	F03	2003	0.191524	0.0725669	0.892807	0.343353	0.132045
G002003	G00	2003	0.155382	0.0500107	0.858374	0.296904	0.102697
G012003	G01	2003	0.182277	0.0577838	0.855022	0.320357	0.120031
G022003	G02	2003	0.256482	0.0731748	0.831146	0.37013	0.164828
G032003	G03	2003	0.198119	0.0526956	0.814755	0.319651	0.125408
G042003	G04	2003	1	0.156686	0.68443	0.629154	0.578343
G052003	G05	2003	0.210171	0.0643031	0.847093	0.340958	0.137237
G062003	G06	2003	0.179174	0.048327	0.818048	0.305047	0.113751
G072003	G07	2003	0.277999	0.113949	0.908194	0.42188	0.195974
H002003	H00	2003	0.149199	0.0415765	0.825685	0.280642	0.0953875
H012003	H01	2003	0.131277	0.0784758	0.967798	0.318589	0.104876
H022003	H02	2003	0.141302	0.0681214	0.936959	0.313226	0.104712
H032003	H03	2003	0.154719	0.0635004	0.908441	0.314833	0.10911
H042003	H04	2003	0.13976	0.0632014	0.926128	0.306569	0.101481
I002003	I00	2003	0.197565	0.0841553	0.915393	0.359085	0.14086
I012003	I01	2003	0.398922	1	0.902985	0.794735	0.699461
I022003	I02	2003	0.245381	1	0.795515	0.703818	0.622691
J002003	J00	2003	0.235661	0.0731134	0.85022	0.362302	0.154387
J012003	J01	2003	1	0.242363	0.792528	0.701644	0.621181
J022003	J02	2003	0.259736	0.0905218	0.875558	0.391581	0.175129
J032003	J03	2003	0.904159	0.321589	0.879836	0.734322	0.612874
J042003	J04	2003	0.281003	0.184144	0.978079	0.476944	0.232574
J052003	J05	2003	0.292307	0.121133	0.910266	0.433786	0.20672
J062003	J06	2003	0.271782	0.093378	0.872528	0.399132	0.18258
K002003	K00	2003	0.19517	0.0796774	0.907428	0.353132	0.137424
K012003	K01	2003	0.184025	0.116078	0.974031	0.382302	0.150052
K022003	K02	2003	0.196695	0.295197	0.979745	0.490881	0.245946
K032003	K03	2003	0.554383	0.301198	0.955212	0.639242	0.42779
K042003	K04	2003	0.21616	0.0805622	0.889474	0.363267	0.148361
K052003	K05	2003	0.164968	0.169525	0.999907	0.408938	0.167246
K062003	K06	2003	0.13984	0.0823455	0.96594	0.32758	0.111093
K072003	K07	2003	0.211244	0.0929526	0.921294	0.374336	0.152098
K082003	K08	2003	0.170752	0.13712	0.994015	0.391171	0.153936

## Sheet: 2004
Combination code	Code	Year	NU	EE	CC	DD	TT
A002004	A00	2004	0.233633	0.109425	0.932154	0.399864	0.171529
A012004	A01	2004	0.191055	0.144149	0.990161	0.407373	0.167602
A022004	A02	2004	0.219877	0.0922525	0.912587	0.377389	0.156065
A032004	A03	2004	0.271659	0.13232	0.938633	0.435424	0.201989
B002004	B00	2004	0.245034	0.129381	0.951097	0.421963	0.187207
B012004	B01	2004	0.239522	0.0827148	0.873613	0.375174	0.161118
B022004	B02	2004	0.215848	0.0948209	0.920997	0.378236	0.155335
B032004	B03	2004	0.312479	0.120802	0.896824	0.440781	0.21664
B042004	B04	2004	0.26319	0.0774845	0.838364	0.377895	0.170337
C002004	C00	2004	0.214784	0.115427	0.953659	0.396805	0.165106
C012004	C01	2004	0.288018	0.060465	0.757374	0.363271	0.174242
C022004	C02	2004	0.342224	0.1341	0.899492	0.462844	0.238162
C032004	C03	2004	0.265918	0.282666	0.999534	0.523607	0.274292
C042004	C04	2004	0.255756	0.343239	0.989277	0.544322	0.299498
C052004	C05	2004	0.28127	1	0.827849	0.728251	0.640635
C062004	C06	2004	0.330663	0.675473	0.939442	0.687462	0.503068
C072004	C07	2004	0.395185	0.630705	0.973291	0.706572	0.512945
D002004	D00	2004	0.126255	0.0520539	0.909301	0.284725	0.0891545
D012004	D01	2004	0.209621	0.066531	0.855285	0.343649	0.138076
D022004	D02	2004	0.258751	0.0315935	0.622811	0.300691	0.145172
D032004	D03	2004	0.229382	0.0408474	0.716406	0.311122	0.135115
D042004	D04	2004	0.211858	0.0492925	0.782622	0.319673	0.130575
D052004	D05	2004	0.286038	0.0654197	0.778436	0.369856	0.175729
E002004	E00	2004	0.171928	0.0703461	0.907854	0.331625	0.121137
E012004	E01	2004	0.177843	0.0642873	0.883205	0.326995	0.121065
E022004	E02	2004	0.155613	0.0707854	0.927154	0.323964	0.113199
E032004	E03	2004	0.25703	0.0985833	0.895252	0.398976	0.177807
F002004	F00	2004	0.384825	0.11844	0.848427	0.462052	0.251633
F012004	F01	2004	0.257702	0.102666	0.902727	0.403307	0.180184
F022004	F02	2004	0.232876	0.0689029	0.839503	0.35591	0.15089
F032004	F03	2004	0.196775	0.0715682	0.884473	0.344487	0.134171
G002004	G00	2004	0.160924	0.0530558	0.863642	0.303975	0.10699
G012004	G01	2004	0.187789	0.0573705	0.84676	0.322174	0.12258
G022004	G02	2004	0.243152	0.0740665	0.8461	0.366332	0.158609
G032004	G03	2004	0.200741	0.0498395	0.798339	0.316266	0.12529
G042004	G04	2004	0.697638	0.101303	0.66549	0.5156	0.39947
G052004	G05	2004	0.200412	0.0568585	0.82985	0.326723	0.128635
G062004	G06	2004	0.168903	0.0480469	0.830465	0.300141	0.108475
G072004	G07	2004	0.292484	0.118278	0.905613	0.431272	0.205381
H002004	H00	2004	0.16307	0.0465215	0.831132	0.295126	0.104796
H012004	H01	2004	0.138469	0.0716153	0.948016	0.315565	0.105042
H022004	H02	2004	0.136854	0.0673974	0.940405	0.309903	0.102126
H032004	H03	2004	0.166902	0.0721733	0.918152	0.331291	0.119537
H042004	H04	2004	0.138195	0.0698616	0.944526	0.31346	0.104028
I002004	I00	2004	0.197386	0.0844736	0.916254	0.359343	0.14093
I012004	I01	2004	0.413592	1	0.909897	0.801942	0.706796
I022004	I02	2004	0.244172	1	0.794324	0.702949	0.622086
J002004	J00	2004	0.235466	0.075744	0.858252	0.365443	0.155605
J012004	J01	2004	1	0.247079	0.797176	0.705033	0.62354
J022004	J02	2004	0.269256	0.101085	0.890953	0.406175	0.185171
J032004	J03	2004	1	0.167398	0.700948	0.639643	0.583699
J042004	J04	2004	0.257516	0.143165	0.958411	0.438188	0.200341
J052004	J05	2004	0.256673	0.115001	0.924504	0.414496	0.185837
J062004	J06	2004	0.263982	0.0970811	0.886751	0.400108	0.180531
K002004	K00	2004	0.174915	0.0630056	0.882472	0.324005	0.11896
K012004	K01	2004	0.179651	0.116386	0.976898	0.380262	0.148018
K022004	K02	2004	0.156674	0.233663	0.980356	0.437418	0.195168
K032004	K03	2004	0.516109	0.376794	0.987753	0.664066	0.446452
K042004	K04	2004	0.223316	0.0819849	0.886398	0.367844	0.15265
K052004	K05	2004	0.156562	0.160249	0.999932	0.397989	0.158406
K062004	K06	2004	0.115858	0.0757765	0.977882	0.306101	0.0958172
K072004	K07	2004	0.200384	0.0835107	0.911329	0.359668	0.141947
K082004	K08	2004	0.20114	0.132021	0.978243	0.403678	0.16658

[truncated: 15 more sheets: 2005, 2006, 2007, 2008, 2009, 2010, 2011, 2012, 2013, 2014, 2015, 2016, 2017, 2018, 2019]
